# Supplementary material for: Causal relationships between gut microbiota, immune cell, and Henoch-Schönlein Purpura: a two-step, two-sample Mendelian randomization study
Source: Front Immunol. 2024 Aug 14;15:1450544. doi: 10.3389/fimmu.2024.1450544 (PMC11349531; doi:10.3389/fimmu.2024.1450544)
Supplement: Supplementary file 1 [file Table1.xlsx]

## Sheet: Supplementary Table S1
GWAS Data source
Phenotype	Consortium	Population	n case	n control	Link	Accession number
Gut microbiota	MibioGen	European	7738		https://www.ebi.ac.uk/gwas/	ebi-a-GCST90027446 to ebi-a-GCST90027857
731 immune cells Trait	doi: 10.1038/s41588-020-0684-4	European	over 3000		https://gwas.mrcieu.ac.uk/datasets/	ebi-a-GCST90001391 to ebi-a-GCST90002121
Henoch-Schönlein Purpura	FinnGen	European	939	405762	https://storage.googleapis.com/finngen-public-data-r10/summary_stats/finngen_R10_D3_ALLERGPURPURA.gz

## Sheet: Supplementary Table S2
SNP for significant MR analysis(with F values)
variant_id	p_value	chromosome	base_pair_location	effect_allele	other_allele	effect_allele_frequency	beta	standard_error	trait	n	sampleid	F values
rs12128621	1.13359e-06	1	214584517	A	T	0.504393	-0.0796843	0.0163727	COBALSYN.PWY..adenosylcobalamin.salvage.from.cobinamide.I	7738	GCST90027455	23.6806
rs1514681	4.11557e-06	2	1397044	C	T	0.401121	-0.0787943	0.0171089	COBALSYN.PWY..adenosylcobalamin.salvage.from.cobinamide.I	7738	GCST90027455	21.2048
rs1451459	7.43049e-06	2	53088412	A	G	0.252245	0.0838938	0.0187222	COBALSYN.PWY..adenosylcobalamin.salvage.from.cobinamide.I	7738	GCST90027455	20.0739
rs13003991	6.04283e-07	2	65772956	G	C	0.606858	0.0821386	0.0164612	COBALSYN.PWY..adenosylcobalamin.salvage.from.cobinamide.I	7738	GCST90027455	24.8921
rs10006164	9.71664e-07	4	1021598	A	G	0.344145	-0.0869582	0.0177564	COBALSYN.PWY..adenosylcobalamin.salvage.from.cobinamide.I	7738	GCST90027455	23.9773
rs61798216	7.03014e-06	4	36459051	G	A	0.113593	-0.118636	0.026406	COBALSYN.PWY..adenosylcobalamin.salvage.from.cobinamide.I	7738	GCST90027455	20.1798
rs2654736	4.01284e-06	4	112306512	A	G	0.811446	0.0985757	0.0213797	COBALSYN.PWY..adenosylcobalamin.salvage.from.cobinamide.I	7738	GCST90027455	21.2532
rs2634527	2.39303e-06	8	59499389	C	T	0.498378	-0.0790784	0.0167644	COBALSYN.PWY..adenosylcobalamin.salvage.from.cobinamide.I	7738	GCST90027455	22.2447
rs74949229	1.45413e-06	10	9526946	A	G	0.0937893	-0.136496	0.0283337	COBALSYN.PWY..adenosylcobalamin.salvage.from.cobinamide.I	7738	GCST90027455	23.2017
rs12772838	4.55369e-06	10	126836275	T	C	0.0554534	0.168169	0.0366832	COBALSYN.PWY..adenosylcobalamin.salvage.from.cobinamide.I	7738	GCST90027455	21.011
rs11171846	1.54074e-06	12	56828056	T	C	0.0821696	-0.140647	0.0292656	COBALSYN.PWY..adenosylcobalamin.salvage.from.cobinamide.I	7738	GCST90027455	23.0905
rs437545	9.03408e-06	16	24211376	A	T	0.0771995	0.139229	0.0313643	COBALSYN.PWY..adenosylcobalamin.salvage.from.cobinamide.I	7738	GCST90027455	19.7004
rs75967282	2.31217e-06	17	59520438	C	G	0.0513485	-0.178428	0.0377704	COBALSYN.PWY..adenosylcobalamin.salvage.from.cobinamide.I	7738	GCST90027455	22.3107
rs1968451	8.18149e-06	19	5391922	C	T	0.680629	0.0887818	0.0199045	COBALSYN.PWY..adenosylcobalamin.salvage.from.cobinamide.I	7738	GCST90027455	19.8898
rs115001375	6.29156e-07	1	83018726	C	T	0.0755566	-0.175844	0.0352956	GLYCOCAT.PWY..glycogen.degradation.I..bacterial.	7738	GCST90027475	24.8144
rs10170790	7.81543e-06	2	5515545	T	C	0.552267	-0.0855325	0.019134	GLYCOCAT.PWY..glycogen.degradation.I..bacterial.	7738	GCST90027475	19.9773
rs2056101	1.48952e-06	2	11209820	T	C	0.535799	0.0909124	0.0188903	GLYCOCAT.PWY..glycogen.degradation.I..bacterial.	7738	GCST90027475	23.1555
rs35296932	4.34681e-06	3	41049101	G	A	0.242946	-0.102628	0.0223393	GLYCOCAT.PWY..glycogen.degradation.I..bacterial.	7738	GCST90027475	21.1
rs59657730	3.50158e-08	6	46422725	G	A	0.559955	0.110105	0.0199672	GLYCOCAT.PWY..glycogen.degradation.I..bacterial.	7738	GCST90027475	30.3997
rs41474647	2.63584e-06	12	125549956	T	C	0.136106	0.127405	0.0271228	GLYCOCAT.PWY..glycogen.degradation.I..bacterial.	7738	GCST90027475	22.0592
rs1576166	7.5832e-06	13	110188241	T	C	0.560505	0.0903842	0.0201903	GLYCOCAT.PWY..glycogen.degradation.I..bacterial.	7738	GCST90027475	20.035
rs35902953	7.38925e-06	15	100673069	C	T	0.176468	-0.110677	0.0246929	GLYCOCAT.PWY..glycogen.degradation.I..bacterial.	7738	GCST90027475	20.0845
rs978052	6.91966e-06	19	31508146	T	A	0.104279	0.14247	0.0316872	GLYCOCAT.PWY..glycogen.degradation.I..bacterial.	7738	GCST90027475	20.2101
rs35098678	8.59622e-06	21	47490232	G	T	0.170274	-0.116245	0.0261238	GLYCOCAT.PWY..glycogen.degradation.I..bacterial.	7738	GCST90027475	19.7953
rs738153	9.40765e-06	22	27525638	T	A	0.0581388	0.187256	0.0422665	GLYCOCAT.PWY..glycogen.degradation.I..bacterial.	7738	GCST90027475	19.623
rs622016	8.38316e-06	3	174407497	C	G	0.479785	0.0733249	0.0164584	ILEUSYN.PWY..L.isoleucine.biosynthesis.I..from.threonine.	7738	GCST90027485	19.8433
rs28542462	5.31539e-06	4	3885218	C	T	0.301778	0.0982763	0.02159	ILEUSYN.PWY..L.isoleucine.biosynthesis.I..from.threonine.	7738	GCST90027485	20.7148
rs330943	8.7666e-07	8	9021026	A	G	0.313932	0.0857583	0.0174395	ILEUSYN.PWY..L.isoleucine.biosynthesis.I..from.threonine.	7738	GCST90027485	24.1753
rs2704240	6.65752e-06	8	97618681	G	T	0.503827	-0.0726385	0.0161263	ILEUSYN.PWY..L.isoleucine.biosynthesis.I..from.threonine.	7738	GCST90027485	20.284
rs11007911	8.45559e-06	10	19264214	A	G	0.0796781	-0.137289	0.0308286	ILEUSYN.PWY..L.isoleucine.biosynthesis.I..from.threonine.	7738	GCST90027485	19.8269
rs681822	1.91195e-06	11	79622779	T	A	0.408038	0.0782854	0.0164378	ILEUSYN.PWY..L.isoleucine.biosynthesis.I..from.threonine.	7738	GCST90027485	22.6757
rs9324123	6.45806e-06	15	25061795	G	A	0.74863	0.083808	0.0185794	ILEUSYN.PWY..L.isoleucine.biosynthesis.I..from.threonine.	7738	GCST90027485	20.3421
rs163056	7.37666e-06	18	24514714	C	T	0.518416	0.0715464	0.0159612	ILEUSYN.PWY..L.isoleucine.biosynthesis.I..from.threonine.	7738	GCST90027485	20.0878
rs5752622	6.87687e-06	22	28113103	G	A	0.798232	-0.0906364	0.0201528	ILEUSYN.PWY..L.isoleucine.biosynthesis.I..from.threonine.	7738	GCST90027485	20.222
rs151701	4.99313e-06	1	91522713	T	C	0.254949	0.0863005	0.0189045	PANTOSYN.PWY..pantothenate.and.coenzyme.A.biosynthesis.I	7738	GCST90027505	20.8345
rs73185681	7.70031e-06	3	186488841	A	G	0.050095	-0.175127	0.039149	PANTOSYN.PWY..pantothenate.and.coenzyme.A.biosynthesis.I	7738	GCST90027505	20.0057
rs147398141	7.37954e-06	3	195736155	T	C	0.0621243	-0.151811	0.0338679	PANTOSYN.PWY..pantothenate.and.coenzyme.A.biosynthesis.I	7738	GCST90027505	20.087
rs111776615	8.62631e-06	4	106507099	A	G	0.173964	-0.105552	0.0237248	PANTOSYN.PWY..pantothenate.and.coenzyme.A.biosynthesis.I	7738	GCST90027505	19.7887
rs61844177	2.91329e-06	10	18460822	C	T	0.316294	-0.0814196	0.0174091	PANTOSYN.PWY..pantothenate.and.coenzyme.A.biosynthesis.I	7738	GCST90027505	21.8672
rs2113567	8.0355e-06	10	109707225	G	T	0.310739	0.0780587	0.0174853	PANTOSYN.PWY..pantothenate.and.coenzyme.A.biosynthesis.I	7738	GCST90027505	19.9243
rs2509667	3.73042e-06	11	119361224	A	C	0.120838	-0.117625	0.0254276	PANTOSYN.PWY..pantothenate.and.coenzyme.A.biosynthesis.I	7738	GCST90027505	21.3931
rs9599845	4.8634e-06	13	71978130	C	T	0.237425	0.0930947	0.0203682	PANTOSYN.PWY..pantothenate.and.coenzyme.A.biosynthesis.I	7738	GCST90027505	20.8849
rs11653407	6.35453e-06	17	11268740	T	A	0.23847	0.0860567	0.0190634	PANTOSYN.PWY..pantothenate.and.coenzyme.A.biosynthesis.I	7738	GCST90027505	20.3731
rs17033379	2.80884e-06	2	45511734	C	G	0.144102	-0.120386	0.0256997	PWY.6284..superpathway.of.unsaturated.fatty.acids.biosynthesis..E..coli.	7738	GCST90027576	21.9372
rs6730157	2.02628e-06	2	135907088	G	A	0.268673	-0.0966221	0.0203381	PWY.6284..superpathway.of.unsaturated.fatty.acids.biosynthesis..E..coli.	7738	GCST90027576	22.5641
rs3774046	6.68374e-06	3	170737003	G	A	0.169099	0.108148	0.024014	PWY.6284..superpathway.of.unsaturated.fatty.acids.biosynthesis..E..coli.	7738	GCST90027576	20.2764
rs12511142	8.36565e-06	4	185179375	A	C	0.532631	0.0797793	0.0179054	PWY.6284..superpathway.of.unsaturated.fatty.acids.biosynthesis..E..coli.	7738	GCST90027576	19.8473
rs2961771	3.78096e-06	5	151880286	T	C	0.214148	0.101917	0.0220452	PWY.6284..superpathway.of.unsaturated.fatty.acids.biosynthesis..E..coli.	7738	GCST90027576	21.3673
rs61406022	3.84838e-06	5	178197894	A	G	0.23517	0.101809	0.0220395	PWY.6284..superpathway.of.unsaturated.fatty.acids.biosynthesis..E..coli.	7738	GCST90027576	21.3334
rs2903400	3.95856e-06	7	70270672	T	G	0.210115	-0.106115	0.0230007	PWY.6284..superpathway.of.unsaturated.fatty.acids.biosynthesis..E..coli.	7738	GCST90027576	21.2793
rs117882621	5.36158e-06	9	136410371	G	C	0.0745627	-0.178562	0.0392434	PWY.6284..superpathway.of.unsaturated.fatty.acids.biosynthesis..E..coli.	7738	GCST90027576	20.6982
rs10146289	9.65271e-06	14	32941522	A	G	0.413617	0.082696	0.0186892	PWY.6284..superpathway.of.unsaturated.fatty.acids.biosynthesis..E..coli.	7738	GCST90027576	19.5739
rs34824853	9.48524e-06	17	18219742	A	G	0.0632517	-0.188816	0.0426358	PWY.6284..superpathway.of.unsaturated.fatty.acids.biosynthesis..E..coli.	7738	GCST90027576	19.6073
rs142578694	3.18264e-06	19	12867770	T	C	0.170457	-0.116457	0.0249979	PWY.6284..superpathway.of.unsaturated.fatty.acids.biosynthesis..E..coli.	7738	GCST90027576	21.6976
rs9973645	8.42541e-06	2	59403808	C	G	0.384928	-0.113614	0.0255079	PWY.7315..dTDP.N.acetylthomosamine.biosynthesis	7738	GCST90027620	19.8337
rs62385620	1.25904e-06	5	167763951	A	T	0.116897	0.200528	0.0413791	PWY.7315..dTDP.N.acetylthomosamine.biosynthesis	7738	GCST90027620	23.4787
rs2342632	5.73247e-06	6	168975413	C	T	0.417053	-0.114497	0.0252417	PWY.7315..dTDP.N.acetylthomosamine.biosynthesis	7738	GCST90027620	20.5702
rs7822956	1.34371e-06	8	17719930	G	A	0.811849	0.159007	0.0328991	PWY.7315..dTDP.N.acetylthomosamine.biosynthesis	7738	GCST90027620	23.3536
rs4880567	7.81192e-06	10	313304	C	T	0.372512	-0.116117	0.0259754	PWY.7315..dTDP.N.acetylthomosamine.biosynthesis	7738	GCST90027620	19.9782
rs680199	6.77262e-07	13	37258797	C	T	0.349842	0.135523	0.0272805	PWY.7315..dTDP.N.acetylthomosamine.biosynthesis	7738	GCST90027620	24.6724
rs12921798	7.08817e-06	16	62405413	A	G	0.062169	0.241324	0.0537347	PWY.7315..dTDP.N.acetylthomosamine.biosynthesis	7738	GCST90027620	20.1641
rs11664919	5.59553e-06	18	49813274	A	G	0.659927	0.121368	0.0267264	PWY.7315..dTDP.N.acetylthomosamine.biosynthesis	7738	GCST90027620	20.6165
rs77502228	5.33501e-06	2	140505773	T	A	0.0575034	-0.160702	0.0353101	k__Bacteria.p__Actinobacteria.c__Actinobacteria.o__Coriobacteriales.f__Coriobacteriaceae	7738	GCST90027663	20.7077
rs6793441	7.84841e-06	3	8775223	A	C	0.323931	0.0834386	0.0186694	k__Bacteria.p__Actinobacteria.c__Actinobacteria.o__Coriobacteriales.f__Coriobacteriaceae	7738	GCST90027663	19.9693
rs28806584	4.51455e-06	3	68010971	C	G	0.696357	-0.0819916	0.017878	k__Bacteria.p__Actinobacteria.c__Actinobacteria.o__Coriobacteriales.f__Coriobacteriaceae	7738	GCST90027663	21.0275
rs4234207	1.10444e-06	3	194731909	G	A	0.86877	0.118163	0.0242532	k__Bacteria.p__Actinobacteria.c__Actinobacteria.o__Coriobacteriales.f__Coriobacteriaceae	7738	GCST90027663	23.7308
rs2907732	2.67321e-06	7	153780749	A	C	0.606662	0.082498	0.0175735	k__Bacteria.p__Actinobacteria.c__Actinobacteria.o__Coriobacteriales.f__Coriobacteriaceae	7738	GCST90027663	22.0322
rs78362376	3.84031e-06	8	106944849	G	C	0.105462	0.123068	0.0266391	k__Bacteria.p__Actinobacteria.c__Actinobacteria.o__Coriobacteriales.f__Coriobacteriaceae	7738	GCST90027663	21.3374
rs7831606	7.10439e-06	8	128455694	A	T	0.163846	-0.0995338	0.0221652	k__Bacteria.p__Actinobacteria.c__Actinobacteria.o__Coriobacteriales.f__Coriobacteriaceae	7738	GCST90027663	20.1597
rs550057	3.01242e-09	9	136146597	T	C	0.250228	0.110172	0.0185759	k__Bacteria.p__Actinobacteria.c__Actinobacteria.o__Coriobacteriales.f__Coriobacteriaceae	7738	GCST90027663	35.1667
rs11652058	4.6208e-06	17	64584932	A	G	0.217003	0.0912383	0.0199153	k__Bacteria.p__Actinobacteria.c__Actinobacteria.o__Coriobacteriales.f__Coriobacteriaceae	7738	GCST90027663	20.9829
rs2849714	5.32008e-06	21	43208598	C	T	0.10702	0.122785	0.0269753	k__Bacteria.p__Actinobacteria.c__Actinobacteria.o__Coriobacteriales.f__Coriobacteriaceae	7738	GCST90027663	20.7131
rs12725104	7.76414e-06	1	65268226	G	A	0.177096	0.15492	0.0346453	k__Bacteria.p__Proteobacteria.c__Betaproteobacteria.o__Burkholderiales.f__Oxalobacteraceae	7738	GCST90027681	19.9899
rs1861231	5.35358e-07	2	10455625	A	G	0.741502	-0.154011	0.0307211	k__Bacteria.p__Proteobacteria.c__Betaproteobacteria.o__Burkholderiales.f__Oxalobacteraceae	7738	GCST90027681	25.1255
rs10865362	9.19529e-06	2	67933923	T	C	0.798704	-0.148048	0.0333796	k__Bacteria.p__Proteobacteria.c__Betaproteobacteria.o__Burkholderiales.f__Oxalobacteraceae	7738	GCST90027681	19.6666
rs35921003	8.52729e-06	8	83230206	C	A	0.0816795	-0.221395	0.0497349	k__Bacteria.p__Proteobacteria.c__Betaproteobacteria.o__Burkholderiales.f__Oxalobacteraceae	7738	GCST90027681	19.8107
rs11068499	6.87844e-06	12	117892931	A	G	0.157012	-0.163287	0.0363068	k__Bacteria.p__Proteobacteria.c__Betaproteobacteria.o__Burkholderiales.f__Oxalobacteraceae	7738	GCST90027681	20.2215
rs4889373	7.5279e-06	16	81747602	G	A	0.720261	0.130841	0.0292173	k__Bacteria.p__Proteobacteria.c__Betaproteobacteria.o__Burkholderiales.f__Oxalobacteraceae	7738	GCST90027681	20.049
rs17562516	2.05477e-06	17	48729781	A	T	0.301073	-0.138562	0.0291834	k__Bacteria.p__Proteobacteria.c__Betaproteobacteria.o__Burkholderiales.f__Oxalobacteraceae	7738	GCST90027681	22.5373
rs3745098	2.69198e-06	19	52855303	T	G	0.445331	0.128373	0.0273541	k__Bacteria.p__Proteobacteria.c__Betaproteobacteria.o__Burkholderiales.f__Oxalobacteraceae	7738	GCST90027681	22.0188
rs73918563	2.8877e-06	20	59220861	C	T	0.0564855	-0.273973	0.0585581	k__Bacteria.p__Proteobacteria.c__Betaproteobacteria.o__Burkholderiales.f__Oxalobacteraceae	7738	GCST90027681	21.8841
rs113117201	7.08378e-06	3	168326056	T	C	0.0588079	0.197345	0.0439409	k__Bacteria.p__Proteobacteria.c__Gammaproteobacteria.o__Enterobacteriales.f__Enterobacteriaceae	7738	GCST90027684	20.1653
rs13138313	7.01049e-06	4	146977979	T	C	0.414534	0.0851873	0.0189584	k__Bacteria.p__Proteobacteria.c__Gammaproteobacteria.o__Enterobacteriales.f__Enterobacteriaceae	7738	GCST90027684	20.1852
rs13166339	2.30336e-06	5	39774566	G	A	0.0659301	-0.180471	0.0381964	k__Bacteria.p__Proteobacteria.c__Gammaproteobacteria.o__Enterobacteriales.f__Enterobacteriaceae	7738	GCST90027684	22.318
rs115534005	3.03503e-07	5	44055894	C	T	0.0507977	0.229202	0.044755	k__Bacteria.p__Proteobacteria.c__Gammaproteobacteria.o__Enterobacteriales.f__Enterobacteriaceae	7738	GCST90027684	26.2205
rs112572980	8.58607e-06	6	12752767	G	A	0.0527728	0.190198	0.0427408	k__Bacteria.p__Proteobacteria.c__Gammaproteobacteria.o__Enterobacteriales.f__Enterobacteriaceae	7738	GCST90027684	19.7976
rs891501	2.0663e-06	2	10086506	T	G	0.858175	-0.157352	0.0331489	k__Bacteria.p__Bacteroidetes.c__Bacteroidia.o__Bacteroidales.f__Prevotellaceae.g__Paraprevotella	7738	GCST90027699	22.5266
rs72810711	9.3414e-06	2	27356929	C	G	0.264503	0.114019	0.0257271	k__Bacteria.p__Bacteroidetes.c__Bacteroidia.o__Bacteroidales.f__Prevotellaceae.g__Paraprevotella	7738	GCST90027699	19.6365
rs704272	8.53332e-06	3	71706327	C	T	0.800105	-0.156448	0.0351462	k__Bacteria.p__Bacteroidetes.c__Bacteroidia.o__Bacteroidales.f__Prevotellaceae.g__Paraprevotella	7738	GCST90027699	19.8094
rs115309509	8.26674e-06	3	179889361	A	T	0.0614025	0.219253	0.0491802	k__Bacteria.p__Bacteroidetes.c__Bacteroidia.o__Bacteroidales.f__Prevotellaceae.g__Paraprevotella	7738	GCST90027699	19.87
rs2882286	3.25001e-06	4	161233662	G	A	0.159538	0.141604	0.030424	k__Bacteria.p__Bacteroidetes.c__Bacteroidia.o__Bacteroidales.f__Prevotellaceae.g__Paraprevotella	7738	GCST90027699	21.6574
rs246783	3.02174e-06	5	75669542	G	A	0.578874	0.113643	0.0243381	k__Bacteria.p__Bacteroidetes.c__Bacteroidia.o__Bacteroidales.f__Prevotellaceae.g__Paraprevotella	7738	GCST90027699	21.7971
rs6465823	3.58692e-06	7	101245403	T	G	0.752057	0.121662	0.0262543	k__Bacteria.p__Bacteroidetes.c__Bacteroidia.o__Bacteroidales.f__Prevotellaceae.g__Paraprevotella	7738	GCST90027699	21.4683
rs61407789	9.97996e-06	8	140442317	A	G	0.0689527	-0.202035	0.045734	k__Bacteria.p__Bacteroidetes.c__Bacteroidia.o__Bacteroidales.f__Prevotellaceae.g__Paraprevotella	7738	GCST90027699	19.5102
rs10760885	4.58871e-07	9	105142673	A	T	0.527096	0.112996	0.0224076	k__Bacteria.p__Bacteroidetes.c__Bacteroidia.o__Bacteroidales.f__Prevotellaceae.g__Paraprevotella	7738	GCST90027699	25.4228
rs4767918	3.22203e-06	12	121053044	C	T	0.429707	0.110515	0.0237353	k__Bacteria.p__Bacteroidetes.c__Bacteroidia.o__Bacteroidales.f__Prevotellaceae.g__Paraprevotella	7738	GCST90027699	21.674
rs12895134	9.31493e-06	14	94394345	A	G	0.555549	0.100351	0.0226398	k__Bacteria.p__Bacteroidetes.c__Bacteroidia.o__Bacteroidales.f__Prevotellaceae.g__Paraprevotella	7738	GCST90027699	19.6419
rs7591885	9.42751e-07	2	46033598	A	G	0.498302	0.0863719	0.0176153	k__Bacteria.p__Firmicutes.c__Clostridia.o__Clostridiales.f__Lachnospiraceae.g__Blautia	7738	GCST90027708	24.0354
rs6809294	3.16163e-06	3	52170862	C	G	0.223829	0.102041	0.0218971	k__Bacteria.p__Firmicutes.c__Clostridia.o__Clostridiales.f__Lachnospiraceae.g__Blautia	7738	GCST90027708	21.7103
rs77623116	9.15927e-06	3	108857481	G	T	0.16628	-0.104324	0.023517	k__Bacteria.p__Firmicutes.c__Clostridia.o__Clostridiales.f__Lachnospiraceae.g__Blautia	7738	GCST90027708	19.6741
rs28762974	9.64027e-06	3	175089164	G	C	0.255953	-0.0921632	0.0208274	k__Bacteria.p__Firmicutes.c__Clostridia.o__Clostridiales.f__Lachnospiraceae.g__Blautia	7738	GCST90027708	19.5763
rs6783841	4.17952e-06	3	197684166	A	C	0.413128	-0.0824391	0.0179128	k__Bacteria.p__Firmicutes.c__Clostridia.o__Clostridiales.f__Lachnospiraceae.g__Blautia	7738	GCST90027708	21.1752
rs9459138	9.83072e-06	6	164976172	T	C	0.667501	0.0809908	0.0183201	k__Bacteria.p__Firmicutes.c__Clostridia.o__Clostridiales.f__Lachnospiraceae.g__Blautia	7738	GCST90027708	19.539
rs4988855	7.61033e-06	7	67456548	C	T	0.0709605	0.177014	0.0395486	k__Bacteria.p__Firmicutes.c__Clostridia.o__Clostridiales.f__Lachnospiraceae.g__Blautia	7738	GCST90027708	20.0282
rs6990479	8.28345e-06	8	3136731	A	G	0.370348	-0.0783752	0.0175819	k__Bacteria.p__Firmicutes.c__Clostridia.o__Clostridiales.f__Lachnospiraceae.g__Blautia	7738	GCST90027708	19.8662
rs62475831	4.04231e-06	8	3422401	G	A	0.231695	-0.0971939	0.021087	k__Bacteria.p__Firmicutes.c__Clostridia.o__Clostridiales.f__Lachnospiraceae.g__Blautia	7738	GCST90027708	21.2392
rs62551178	8.88251e-06	9	92103552	C	T	0.175177	0.102848	0.0231497	k__Bacteria.p__Firmicutes.c__Clostridia.o__Clostridiales.f__Lachnospiraceae.g__Blautia	7738	GCST90027708	19.7327
rs74083978	6.96658e-06	14	91621098	C	G	0.0582206	0.165522	0.036826	k__Bacteria.p__Firmicutes.c__Clostridia.o__Clostridiales.f__Lachnospiraceae.g__Blautia	7738	GCST90027708	20.1972
rs2120865	4.50622e-06	15	68760516	G	A	0.098766	-0.135913	0.029633	k__Bacteria.p__Firmicutes.c__Clostridia.o__Clostridiales.f__Lachnospiraceae.g__Blautia	7738	GCST90027708	21.031
rs4445887	3.1534e-06	16	84374241	T	C	0.582531	0.0850847	0.0182563	k__Bacteria.p__Firmicutes.c__Clostridia.o__Clostridiales.f__Lachnospiraceae.g__Blautia	7738	GCST90027708	21.7153
rs840787	5.34137e-06	2	65775890	G	C	0.372348	-0.076066	0.0167144	k__Bacteria.p__Firmicutes.c__Clostridia.o__Clostridiales.f__Ruminococcaceae.g__Faecalibacterium	7738	GCST90027716	20.7055
rs61798216	1.49196e-06	4	36459051	G	A	0.113551	-0.127347	0.0264628	k__Bacteria.p__Firmicutes.c__Clostridia.o__Clostridiales.f__Ruminococcaceae.g__Faecalibacterium	7738	GCST90027716	23.1523
rs12197028	6.35681e-06	6	102128843	G	A	0.0859036	0.145198	0.032165	k__Bacteria.p__Firmicutes.c__Clostridia.o__Clostridiales.f__Ruminococcaceae.g__Faecalibacterium	7738	GCST90027716	20.3724
rs74949229	1.17685e-06	10	9526946	A	G	0.0939624	-0.137861	0.0283694	k__Bacteria.p__Firmicutes.c__Clostridia.o__Clostridiales.f__Ruminococcaceae.g__Faecalibacterium	7738	GCST90027716	23.6086
rs12415307	3.05879e-06	10	103076252	G	A	0.289391	-0.0858008	0.0183852	k__Bacteria.p__Firmicutes.c__Clostridia.o__Clostridiales.f__Ruminococcaceae.g__Faecalibacterium	7738	GCST90027716	21.7737
rs2107539	6.39983e-06	17	34322610	T	C	0.243401	-0.0985761	0.021844	k__Bacteria.p__Firmicutes.c__Clostridia.o__Clostridiales.f__Ruminococcaceae.g__Faecalibacterium	7738	GCST90027716	20.3595
rs3785822	2.32516e-06	17	59556923	A	G	0.178193	0.099713	0.0211127	k__Bacteria.p__Firmicutes.c__Clostridia.o__Clostridiales.f__Ruminococcaceae.g__Faecalibacterium	7738	GCST90027716	22.2999
rs36720	8.94731e-06	19	16567351	C	T	0.306358	-0.0785738	0.0176922	k__Bacteria.p__Firmicutes.c__Clostridia.o__Clostridiales.f__Ruminococcaceae.g__Faecalibacterium	7738	GCST90027716	19.7188
rs114446285	3.94938e-06	2	127826259	G	A	0.212676	-0.199986	0.0433431	k__Bacteria.p__Firmicutes.c__Clostridia.o__Clostridiales.f__Ruminococcaceae.g__Ruminococcaceae_noname	7738	GCST90027717	21.2838
rs12621499	7.34604e-06	2	142324536	G	A	0.309762	0.175683	0.0391851	k__Bacteria.p__Firmicutes.c__Clostridia.o__Clostridiales.f__Ruminococcaceae.g__Ruminococcaceae_noname	7738	GCST90027717	20.0957
rs570295	1.55958e-07	6	12732095	G	A	0.604353	0.191878	0.0365803	k__Bacteria.p__Firmicutes.c__Clostridia.o__Clostridiales.f__Ruminococcaceae.g__Ruminococcaceae_noname	7738	GCST90027717	27.5069
rs3916427	4.28699e-06	9	113929557	C	T	0.534825	-0.163965	0.035668	k__Bacteria.p__Firmicutes.c__Clostridia.o__Clostridiales.f__Ruminococcaceae.g__Ruminococcaceae_noname	7738	GCST90027717	21.1266
rs9414689	7.08813e-06	9	140215415	G	C	0.686804	0.204472	0.045529	k__Bacteria.p__Firmicutes.c__Clostridia.o__Clostridiales.f__Ruminococcaceae.g__Ruminococcaceae_noname	7738	GCST90027717	20.1641
rs9508731	1.92844e-06	13	30981374	T	A	0.0991426	-0.327189	0.0687259	k__Bacteria.p__Firmicutes.c__Clostridia.o__Clostridiales.f__Ruminococcaceae.g__Ruminococcaceae_noname	7738	GCST90027717	22.6592
rs11626630	5.34213e-06	14	75207510	T	C	0.154357	0.241475	0.0530611	k__Bacteria.p__Firmicutes.c__Clostridia.o__Clostridiales.f__Ruminococcaceae.g__Ruminococcaceae_noname	7738	GCST90027717	20.7052
rs4416113	2.59438e-06	18	42991796	A	G	0.0723921	0.326565	0.0694734	k__Bacteria.p__Firmicutes.c__Clostridia.o__Clostridiales.f__Ruminococcaceae.g__Ruminococcaceae_noname	7738	GCST90027717	22.0896
rs4805798	4.21463e-06	19	28473852	A	G	0.407123	0.16975	0.036898	k__Bacteria.p__Firmicutes.c__Clostridia.o__Clostridiales.f__Ruminococcaceae.g__Ruminococcaceae_noname	7738	GCST90027717	21.1592
rs4239490	3.79196e-06	19	51132056	C	T	0.833293	0.233868	0.0505937	k__Bacteria.p__Firmicutes.c__Clostridia.o__Clostridiales.f__Ruminococcaceae.g__Ruminococcaceae_noname	7738	GCST90027717	21.3617
rs12725104	7.72855e-06	1	65268226	G	A	0.177096	0.154981	0.0346513	k__Bacteria.p__Proteobacteria.c__Betaproteobacteria.o__Burkholderiales.f__Oxalobacteraceae.g__Oxalobacter	7738	GCST90027726	19.9987
rs1861231	5.49594e-07	2	10455625	A	G	0.741502	-0.153882	0.0307264	k__Bacteria.p__Proteobacteria.c__Betaproteobacteria.o__Burkholderiales.f__Oxalobacteraceae.g__Oxalobacter	7738	GCST90027726	25.075
rs10865362	8.94748e-06	2	67933923	T	C	0.798704	-0.14827	0.0333854	k__Bacteria.p__Proteobacteria.c__Betaproteobacteria.o__Burkholderiales.f__Oxalobacteraceae.g__Oxalobacter	7738	GCST90027726	19.7188
rs35921003	8.57817e-06	8	83230206	C	A	0.0816795	-0.22137	0.0497435	k__Bacteria.p__Proteobacteria.c__Betaproteobacteria.o__Burkholderiales.f__Oxalobacteraceae.g__Oxalobacter	7738	GCST90027726	19.7994
rs28740947	9.99564e-06	12	81344810	G	A	0.200981	0.149563	0.0338588	k__Bacteria.p__Proteobacteria.c__Betaproteobacteria.o__Burkholderiales.f__Oxalobacteraceae.g__Oxalobacter	7738	GCST90027726	19.5072
rs11068499	6.78515e-06	12	117892931	A	G	0.157012	-0.16342	0.036313	k__Bacteria.p__Proteobacteria.c__Betaproteobacteria.o__Burkholderiales.f__Oxalobacteraceae.g__Oxalobacter	7738	GCST90027726	20.2476
rs4889373	7.78984e-06	16	81747602	G	A	0.720261	0.13065	0.0292224	k__Bacteria.p__Proteobacteria.c__Betaproteobacteria.o__Burkholderiales.f__Oxalobacteraceae.g__Oxalobacter	7738	GCST90027726	19.9836
rs17562516	2.05667e-06	17	48729781	A	T	0.301073	-0.13858	0.0291885	k__Bacteria.p__Proteobacteria.c__Betaproteobacteria.o__Burkholderiales.f__Oxalobacteraceae.g__Oxalobacter	7738	GCST90027726	22.5355
rs3745098	2.64694e-06	19	52855303	T	G	0.445331	0.12849	0.0273588	k__Bacteria.p__Proteobacteria.c__Betaproteobacteria.o__Burkholderiales.f__Oxalobacteraceae.g__Oxalobacter	7738	GCST90027726	22.0511
rs73918563	2.94633e-06	20	59220861	C	T	0.0564855	-0.273779	0.0585682	k__Bacteria.p__Proteobacteria.c__Betaproteobacteria.o__Burkholderiales.f__Oxalobacteraceae.g__Oxalobacter	7738	GCST90027726	21.8456
rs77502228	5.3371e-06	2	140505773	T	A	0.0575034	-0.160699	0.0353101	k__Bacteria.p__Actinobacteria.c__Actinobacteria.o__Coriobacteriales	7738	GCST90027737	20.707
rs6793441	7.87371e-06	3	8775223	A	C	0.323931	0.0834256	0.0186693	k__Bacteria.p__Actinobacteria.c__Actinobacteria.o__Coriobacteriales	7738	GCST90027737	19.9631
rs28806584	4.49212e-06	3	68010971	C	G	0.696357	-0.08201	0.017878	k__Bacteria.p__Actinobacteria.c__Actinobacteria.o__Coriobacteriales	7738	GCST90027737	21.037
rs4234207	1.10364e-06	3	194731909	G	A	0.86877	0.118166	0.0242532	k__Bacteria.p__Actinobacteria.c__Actinobacteria.o__Coriobacteriales	7738	GCST90027737	23.7322
rs2907732	2.66686e-06	7	153780749	A	C	0.606662	0.0825064	0.0175735	k__Bacteria.p__Actinobacteria.c__Actinobacteria.o__Coriobacteriales	7738	GCST90027737	22.0368
rs78362376	3.84299e-06	8	106944849	G	C	0.105462	0.123064	0.026639	k__Bacteria.p__Actinobacteria.c__Actinobacteria.o__Coriobacteriales	7738	GCST90027737	21.3361
rs7831606	7.06067e-06	8	128455694	A	T	0.163846	-0.0995627	0.0221652	k__Bacteria.p__Actinobacteria.c__Actinobacteria.o__Coriobacteriales	7738	GCST90027737	20.1715
rs550057	3.02942e-09	9	136146597	T	C	0.250228	0.110155	0.0185759	k__Bacteria.p__Actinobacteria.c__Actinobacteria.o__Coriobacteriales	7738	GCST90027737	35.1558
rs11652058	4.60179e-06	17	64584932	A	G	0.217003	0.0912553	0.0199153	k__Bacteria.p__Actinobacteria.c__Actinobacteria.o__Coriobacteriales	7738	GCST90027737	20.9908
rs2849714	5.31872e-06	21	43208598	C	T	0.10702	0.122786	0.0269752	k__Bacteria.p__Actinobacteria.c__Actinobacteria.o__Coriobacteriales	7738	GCST90027737	20.7136
rs113117201	7.13565e-06	3	168326056	T	C	0.0588079	0.197277	0.0439409	k__Bacteria.p__Proteobacteria.c__Gammaproteobacteria.o__Enterobacteriales	7738	GCST90027745	20.1513
rs13138313	6.99238e-06	4	146977979	T	C	0.414534	0.0851979	0.0189585	k__Bacteria.p__Proteobacteria.c__Gammaproteobacteria.o__Enterobacteriales	7738	GCST90027745	20.1901
rs13166339	2.3033e-06	5	39774566	G	A	0.0659301	-0.180471	0.0381965	k__Bacteria.p__Proteobacteria.c__Gammaproteobacteria.o__Enterobacteriales	7738	GCST90027745	22.3181
rs115534005	3.02249e-07	5	44055894	C	T	0.0507977	0.229237	0.0447551	k__Bacteria.p__Proteobacteria.c__Gammaproteobacteria.o__Enterobacteriales	7738	GCST90027745	26.2285
rs112572980	8.6437e-06	6	12752767	G	A	0.0527728	0.190137	0.0427409	k__Bacteria.p__Proteobacteria.c__Gammaproteobacteria.o__Enterobacteriales	7738	GCST90027745	19.7848
rs114446285	3.66062e-06	2	127826259	G	A	0.212676	-0.200679	0.0433453	k__Bacteria.p__Firmicutes.c__Clostridia.o__Clostridiales.f__Ruminococcaceae.g__Ruminococcaceae_noname.s__Ruminococcaceae_bacterium_D16	7738	GCST90027798	21.4293
rs12621499	8.26134e-06	2	142324536	G	A	0.309762	0.174708	0.0391872	k__Bacteria.p__Firmicutes.c__Clostridia.o__Clostridiales.f__Ruminococcaceae.g__Ruminococcaceae_noname.s__Ruminococcaceae_bacterium_D16	7738	GCST90027798	19.8713
rs570295	1.67273e-07	6	12732095	G	A	0.604353	0.191415	0.0365822	k__Bacteria.p__Firmicutes.c__Clostridia.o__Clostridiales.f__Ruminococcaceae.g__Ruminococcaceae_noname.s__Ruminococcaceae_bacterium_D16	7738	GCST90027798	27.3715
rs3916427	4.30048e-06	9	113929557	C	T	0.534825	-0.16395	0.0356699	k__Bacteria.p__Firmicutes.c__Clostridia.o__Clostridiales.f__Ruminococcaceae.g__Ruminococcaceae_noname.s__Ruminococcaceae_bacterium_D16	7738	GCST90027798	21.1206
rs9414689	6.49423e-06	9	140215415	G	C	0.686804	0.205329	0.0455314	k__Bacteria.p__Firmicutes.c__Clostridia.o__Clostridiales.f__Ruminococcaceae.g__Ruminococcaceae_noname.s__Ruminococcaceae_bacterium_D16	7738	GCST90027798	20.3315
rs9508731	2.02386e-06	13	30981374	T	A	0.0991426	-0.326536	0.0687295	k__Bacteria.p__Firmicutes.c__Clostridia.o__Clostridiales.f__Ruminococcaceae.g__Ruminococcaceae_noname.s__Ruminococcaceae_bacterium_D16	7738	GCST90027798	22.5664
rs11626630	5.66958e-06	14	75207510	T	C	0.154357	0.240822	0.0530639	k__Bacteria.p__Firmicutes.c__Clostridia.o__Clostridiales.f__Ruminococcaceae.g__Ruminococcaceae_noname.s__Ruminococcaceae_bacterium_D16	7738	GCST90027798	20.5913
rs4416113	2.61409e-06	18	42991796	A	G	0.0723921	0.326474	0.069477	k__Bacteria.p__Firmicutes.c__Clostridia.o__Clostridiales.f__Ruminococcaceae.g__Ruminococcaceae_noname.s__Ruminococcaceae_bacterium_D16	7738	GCST90027798	22.0751
rs4805013	4.73195e-06	19	28484840	T	A	0.413523	0.168258	0.036767	k__Bacteria.p__Firmicutes.c__Clostridia.o__Clostridiales.f__Ruminococcaceae.g__Ruminococcaceae_noname.s__Ruminococcaceae_bacterium_D16	7738	GCST90027798	20.9374
rs4239490	3.59398e-06	19	51132056	C	T	0.833293	0.234442	0.0505963	k__Bacteria.p__Firmicutes.c__Clostridia.o__Clostridiales.f__Ruminococcaceae.g__Ruminococcaceae_noname.s__Ruminococcaceae_bacterium_D16	7738	GCST90027798	21.4645
rs4832418	2.13247e-06	2	18348124	A	G	0.230343	-0.151171	0.0318897	k__Bacteria.p__Firmicutes.c__Negativicutes.o__Selenomonadales.f__Veillonellaceae.g__Dialister.s__Dialister_invisus	7738	GCST90027807	22.466
rs72748807	9.8919e-06	5	51826323	C	T	0.0996495	0.196247	0.0444046	k__Bacteria.p__Firmicutes.c__Negativicutes.o__Selenomonadales.f__Veillonellaceae.g__Dialister.s__Dialister_invisus	7738	GCST90027807	19.5271
rs55976608	3.48963e-06	8	14120793	T	C	0.0592176	-0.257391	0.0554762	k__Bacteria.p__Firmicutes.c__Negativicutes.o__Selenomonadales.f__Veillonellaceae.g__Dialister.s__Dialister_invisus	7738	GCST90027807	21.521
rs512089	5.68521e-06	9	23874047	C	A	0.255292	0.137435	0.0302868	k__Bacteria.p__Firmicutes.c__Negativicutes.o__Selenomonadales.f__Veillonellaceae.g__Dialister.s__Dialister_invisus	7738	GCST90027807	20.586
rs2499076	7.26022e-06	10	19592884	A	G	0.112541	-0.188268	0.0419687	k__Bacteria.p__Firmicutes.c__Negativicutes.o__Selenomonadales.f__Veillonellaceae.g__Dialister.s__Dialister_invisus	7738	GCST90027807	20.1182
rs2967172	9.24897e-07	16	57795394	A	G	0.674837	-0.139093	0.028346	k__Bacteria.p__Firmicutes.c__Negativicutes.o__Selenomonadales.f__Veillonellaceae.g__Dialister.s__Dialister_invisus	7738	GCST90027807	24.0722
rs12725104	8.2935e-06	1	65268226	G	A	0.177096	0.154648	0.0346941	k__Bacteria.p__Proteobacteria.c__Betaproteobacteria.o__Burkholderiales.f__Oxalobacteraceae.g__Oxalobacter.s__Oxalobacter_formigenes	7738	GCST90027810	19.8639
rs1861231	5.87633e-07	2	10455625	A	G	0.741502	-0.153675	0.0307644	k__Bacteria.p__Proteobacteria.c__Betaproteobacteria.o__Burkholderiales.f__Oxalobacteraceae.g__Oxalobacter.s__Oxalobacter_formigenes	7738	GCST90027810	24.9459
rs10865362	9.1607e-06	2	67933923	T	C	0.798704	-0.148284	0.0334266	k__Bacteria.p__Proteobacteria.c__Betaproteobacteria.o__Burkholderiales.f__Oxalobacteraceae.g__Oxalobacter.s__Oxalobacter_formigenes	7738	GCST90027810	19.6738
rs35921003	8.84027e-06	8	83230206	C	A	0.0816795	-0.221321	0.0498049	k__Bacteria.p__Proteobacteria.c__Betaproteobacteria.o__Burkholderiales.f__Oxalobacteraceae.g__Oxalobacter.s__Oxalobacter_formigenes	7738	GCST90027810	19.7418
rs11068499	7.89698e-06	12	117892931	A	G	0.157012	-0.162446	0.0363579	k__Bacteria.p__Proteobacteria.c__Betaproteobacteria.o__Burkholderiales.f__Oxalobacteraceae.g__Oxalobacter.s__Oxalobacter_formigenes	7738	GCST90027810	19.9575
rs4889373	9.01568e-06	16	81747602	G	A	0.720261	0.129894	0.0292585	k__Bacteria.p__Proteobacteria.c__Betaproteobacteria.o__Burkholderiales.f__Oxalobacteraceae.g__Oxalobacter.s__Oxalobacter_formigenes	7738	GCST90027810	19.7043
rs17562516	2.06256e-06	17	48729781	A	T	0.301073	-0.138735	0.0292245	k__Bacteria.p__Proteobacteria.c__Betaproteobacteria.o__Burkholderiales.f__Oxalobacteraceae.g__Oxalobacter.s__Oxalobacter_formigenes	7738	GCST90027810	22.53
rs3745098	2.55604e-06	19	52855303	T	G	0.445331	0.128844	0.0273926	k__Bacteria.p__Proteobacteria.c__Betaproteobacteria.o__Burkholderiales.f__Oxalobacteraceae.g__Oxalobacter.s__Oxalobacter_formigenes	7738	GCST90027810	22.1182
rs73918563	2.90192e-06	20	59220861	C	T	0.0564855	-0.2743	0.0586406	k__Bacteria.p__Proteobacteria.c__Betaproteobacteria.o__Burkholderiales.f__Oxalobacteraceae.g__Oxalobacter.s__Oxalobacter_formigenes	7738	GCST90027810	21.8747
rs2989472	8.6098e-06	1	28422847	T	C	0.653915	-0.169581	0.038113	k__Bacteria.p__Bacteroidetes.c__Bacteroidia.o__Bacteroidales.f__Bacteroidaceae.g__Bacteroides.s__Bacteroides_clarus	7738	GCST90027822	19.7923
rs814760	5.66966e-06	1	110980659	A	G	0.216443	0.188016	0.0414282	k__Bacteria.p__Bacteroidetes.c__Bacteroidia.o__Bacteroidales.f__Bacteroidaceae.g__Bacteroides.s__Bacteroides_clarus	7738	GCST90027822	20.5913
rs11676681	2.14386e-06	2	33375948	A	G	0.589611	-0.164171	0.0346399	k__Bacteria.p__Bacteroidetes.c__Bacteroidia.o__Bacteroidales.f__Bacteroidaceae.g__Bacteroides.s__Bacteroides_clarus	7738	GCST90027822	22.4558
rs1470205	5.06195e-07	3	77316688	T	C	0.592543	-0.172977	0.0344305	k__Bacteria.p__Bacteroidetes.c__Bacteroidia.o__Bacteroidales.f__Bacteroidaceae.g__Bacteroides.s__Bacteroides_clarus	7738	GCST90027822	25.2335
rs1157623	9.94761e-06	3	192752645	A	G	0.0893965	0.258555	0.0585189	k__Bacteria.p__Bacteroidetes.c__Bacteroidia.o__Bacteroidales.f__Bacteroidaceae.g__Bacteroides.s__Bacteroides_clarus	7738	GCST90027822	19.5164
rs4867972	1.54043e-06	5	169932910	G	C	0.291164	-0.180697	0.0375989	k__Bacteria.p__Bacteroidetes.c__Bacteroidia.o__Bacteroidales.f__Bacteroidaceae.g__Bacteroides.s__Bacteroides_clarus	7738	GCST90027822	23.0909
rs61944136	8.12389e-06	12	119247004	G	A	0.0980868	0.267509	0.0599541	k__Bacteria.p__Bacteroidetes.c__Bacteroidia.o__Bacteroidales.f__Bacteroidaceae.g__Bacteroides.s__Bacteroides_clarus	7738	GCST90027822	19.9033
rs1667938	6.79817e-06	18	74875950	T	C	0.0938965	-0.261236	0.0580537	k__Bacteria.p__Bacteroidetes.c__Bacteroidia.o__Bacteroidales.f__Bacteroidaceae.g__Bacteroides.s__Bacteroides_clarus	7738	GCST90027822	20.244
rs450741	7.1185e-06	22	21403971	A	C	0.939452	-0.34627	0.0771182	k__Bacteria.p__Bacteroidetes.c__Bacteroidia.o__Bacteroidales.f__Bacteroidaceae.g__Bacteroides.s__Bacteroides_clarus	7738	GCST90027822	20.1559
rs61790670	1.83802e-07	1	84127219	A	C	0.23	0.1517	0.02904	IgD- CD38- %lymphocyte	3656	ebi-a-GCST90001427	27.2735
rs116661843	9.94695e-06	1	178417994	A	G	0.0387	-0.2855	0.06453	IgD- CD38- %lymphocyte	3656	ebi-a-GCST90001427	19.5637
rs12128328	3.17497e-06	1	59700800	C	T	0.2113	0.1428	0.0306	IgD- CD38- %lymphocyte	3656	ebi-a-GCST90001427	21.7659
rs12624265	7.36902e-06	2	119468602	G	A	0.2082	0.1358	0.03024	IgD- CD38- %lymphocyte	3656	ebi-a-GCST90001427	20.1557
rs12992631	6.93905e-06	2	232313158	T	C	0.2408	-0.1296	0.02879	IgD- CD38- %lymphocyte	3656	ebi-a-GCST90001427	20.253
rs2084194	7.21905e-06	2	47117185	A	G	0.677	-0.1193	0.02656	IgD- CD38- %lymphocyte	3656	ebi-a-GCST90001427	20.1645
rs6723786	2.84302e-07	2	238550072	G	A	0.2924	0.1403	0.02729	IgD- CD38- %lymphocyte	3656	ebi-a-GCST90001427	26.4162
rs114551034	1.86698e-06	2	66709035	A	G	0.0509	-0.2723	0.05703	IgD- CD38- %lymphocyte	3656	ebi-a-GCST90001427	22.7851
rs75524570	6.07198e-06	3	191905058	C	T	0.0673	0.2178	0.04807	IgD- CD38- %lymphocyte	3656	ebi-a-GCST90001427	20.5178
rs150378941	6.27004e-06	4	133090875	C	G	0.0045	-0.853	0.1886	IgD- CD38- %lymphocyte	3656	ebi-a-GCST90001427	20.4445
rs72942964	4.85601e-06	4	134727496	T	C	0.0021	-1.231	0.2689	IgD- CD38- %lymphocyte	3656	ebi-a-GCST90001427	20.9458
rs7676571	6.40796e-06	4	56547047	T	C	0.8835	0.1731	0.0383	IgD- CD38- %lymphocyte	3656	ebi-a-GCST90001427	20.4154
rs4697617	8.36508e-06	4	25771115	A	G	0.7103	0.1211	0.02714	IgD- CD38- %lymphocyte	3656	ebi-a-GCST90001427	19.899
rs72711540	7.97003e-06	4	186920475	C	G	0.1325	-0.165	0.03688	IgD- CD38- %lymphocyte	3656	ebi-a-GCST90001427	20.0055
rs17405603	1.88599e-06	5	144608340	T	A	0.2842	-0.1322	0.0277	IgD- CD38- %lymphocyte	3656	ebi-a-GCST90001427	22.7649
rs144625305	6.49696e-06	7	7871676	T	C	0.0086	0.617	0.1366	IgD- CD38- %lymphocyte	3656	ebi-a-GCST90001427	20.3907
rs11777835	6.83392e-07	8	144986103	C	T	0.5715	-0.1246	0.02505	IgD- CD38- %lymphocyte	3656	ebi-a-GCST90001427	24.7277
rs190799514	3.59104e-07	8	55620993	C	T	0.0272	0.391	0.07669	IgD- CD38- %lymphocyte	3656	ebi-a-GCST90001427	25.98
rs75116337	5.99805e-06	8	55914981	C	T	0.0208	0.3985	0.08792	IgD- CD38- %lymphocyte	3656	ebi-a-GCST90001427	20.5326
rs814418	4.40099e-06	8	9936753	T	C	0.0907	0.204	0.04436	IgD- CD38- %lymphocyte	3656	ebi-a-GCST90001427	21.1368
rs4756916	8.39499e-06	11	12544361	C	T	0.5685	-0.1119	0.02508	IgD- CD38- %lymphocyte	3656	ebi-a-GCST90001427	19.8961
rs17234595	9.0261e-06	11	23667143	A	G	0.0207	-0.3825	0.08604	IgD- CD38- %lymphocyte	3656	ebi-a-GCST90001427	19.7526
rs12426629	4.95199e-06	12	54797571	G	C	0.0989	-0.1952	0.04268	IgD- CD38- %lymphocyte	3656	ebi-a-GCST90001427	20.9061
rs9514859	1.43999e-06	13	109144845	C	G	0.4402	0.1207	0.025	IgD- CD38- %lymphocyte	3656	ebi-a-GCST90001427	23.2968
rs12874404	1.378e-07	13	108993494	G	A	0.3256	0.1408	0.02668	IgD- CD38- %lymphocyte	3656	ebi-a-GCST90001427	27.8353
rs4474666	5.63404e-06	16	85313662	A	G	0.5167	0.1116	0.02456	IgD- CD38- %lymphocyte	3656	ebi-a-GCST90001427	20.6364
rs11653761	2.77997e-06	17	2716535	T	G	0.592	-0.1169	0.0249	IgD- CD38- %lymphocyte	3656	ebi-a-GCST90001427	22.0289
rs34157595	9.61192e-06	17	49200947	C	T	0.3155	-0.1195	0.02696	IgD- CD38- %lymphocyte	3656	ebi-a-GCST90001427	19.6362
rs7236090	3.33096e-06	18	60947111	C	T	0.5922	0.1163	0.02497	IgD- CD38- %lymphocyte	3656	ebi-a-GCST90001427	21.6813
rs77741094	1.24e-06	21	42362418	G	C	0.0126	-0.5436	0.1119	IgD- CD38- %lymphocyte	3656	ebi-a-GCST90001427	23.5864
rs282011	2.23301e-06	1	91858207	T	C	0.3099	0.1314	0.02772	CD39+ secreting Treg %secreting Treg	3437	GCST90001496	22.457
rs147911368	3.68697e-06	1	97319841	C	T	0.0063	-0.772	0.1665	CD39+ secreting Treg %secreting Treg	3437	GCST90001496	21.4859
rs118006237	1.536e-06	1	100480230	A	G	0.0007	1.987	0.4127	CD39+ secreting Treg %secreting Treg	3437	GCST90001496	23.1672
rs2316911	5.69705e-06	2	236543890	C	T	0.9916	0.6139	0.1351	CD39+ secreting Treg %secreting Treg	3437	GCST90001496	20.6363
rs78458369	1.97601e-06	2	74164120	T	A	0.0007	2.399	0.5036	CD39+ secreting Treg %secreting Treg	3437	GCST90001496	22.6796
rs2171655	2.298e-06	2	127229166	C	A	0.0508	0.2773	0.05858	CD39+ secreting Treg %secreting Treg	3437	GCST90001496	22.3949
rs73037918	3.64998e-06	3	10923961	C	T	0.0451	-0.2836	0.06115	CD39+ secreting Treg %secreting Treg	3437	GCST90001496	21.4964
rs74346764	3.52704e-06	3	145230069	A	G	0.0102	-0.5969	0.1285	CD39+ secreting Treg %secreting Treg	3437	GCST90001496	21.5647
rs35796547	9.06192e-07	3	74432399	G	A	0.3363	0.131	0.02663	CD39+ secreting Treg %secreting Treg	3437	GCST90001496	24.1851
rs11930070	5.13003e-06	4	54265667	A	G	0.0089	-0.6056	0.1326	CD39+ secreting Treg %secreting Treg	3437	GCST90001496	20.8464
rs17571942	1.65501e-06	5	29581038	G	T	0.0015	1.778	0.3703	CD39+ secreting Treg %secreting Treg	3437	GCST90001496	23.0411
rs7774484	9.73307e-06	6	7465057	T	G	0.0185	-0.3999	0.09029	CD39+ secreting Treg %secreting Treg	3437	GCST90001496	19.6052
rs2569847	5.83902e-06	6	1651973	G	A	0.2277	-0.1352	0.02979	CD39+ secreting Treg %secreting Treg	3437	GCST90001496	20.5854
rs10247216	6.53401e-06	7	97140811	T	C	0.6721	0.1234	0.02734	CD39+ secreting Treg %secreting Treg	3437	GCST90001496	20.3601
rs117748540	6.34205e-06	10	95002810	G	A	0.0435	-0.2856	0.06316	CD39+ secreting Treg %secreting Treg	3437	GCST90001496	20.4352
rs114844216	7.34683e-24	10	98158952	C	T	0.0464	0.6107	0.06018	CD39+ secreting Treg %secreting Treg	3437	GCST90001496	102.92
rs4918960	1e-200	10	97472570	A	T	0.4862	-0.9412	0.02027	CD39+ secreting Treg %secreting Treg	3437	GCST90001496	2154.78
rs146426185	9.16896e-09	10	99452494	C	A	0.0634	-0.3085	0.05356	CD39+ secreting Treg %secreting Treg	3437	GCST90001496	33.1571
rs7910217	1.422e-14	10	96999873	A	G	0.2076	0.2459	0.03182	CD39+ secreting Treg %secreting Treg	3437	GCST90001496	59.6848
rs147121076	2.625e-08	10	95924521	G	T	0.0262	0.4594	0.08235	CD39+ secreting Treg %secreting Treg	3437	GCST90001496	31.103
rs118047459	5.89794e-06	10	69891249	G	C	0.0166	0.4419	0.09739	CD39+ secreting Treg %secreting Treg	3437	GCST90001496	20.5763
rs117200502	3.91291e-25	10	97070990	T	C	0.1114	0.4259	0.0408	CD39+ secreting Treg %secreting Treg	3437	GCST90001496	108.904
rs145557266	5.55392e-16	10	95850055	G	A	0.0211	0.7359	0.09042	CD39+ secreting Treg %secreting Treg	3437	GCST90001496	66.1997
rs10882701	2.03704e-56	10	97741071	C	A	0.5141	-0.4034	0.02502	CD39+ secreting Treg %secreting Treg	3437	GCST90001496	259.803
rs11188950	2.59298e-06	10	98619863	G	T	0.0167	0.4852	0.103	CD39+ secreting Treg %secreting Treg	3437	GCST90001496	22.1776
rs118111902	1.11199e-06	11	19624351	C	G	0.0179	0.466	0.09549	CD39+ secreting Treg %secreting Treg	3437	GCST90001496	23.8014
rs7984101	9.244e-06	13	43764296	A	G	0.0257	0.3531	0.0795	CD39+ secreting Treg %secreting Treg	3437	GCST90001496	19.7155
rs111461378	3.58699e-06	20	15575550	C	T	0.0028	-1.107	0.2386	CD39+ secreting Treg %secreting Treg	3437	GCST90001496	21.513
rs5769126	8.342e-07	22	47135205	C	A	0.6062	0.1277	0.02586	CD39+ secreting Treg %secreting Treg	3437	GCST90001496	24.3709
rs282011	7.93396e-06	1	91858207	T	C	0.3099	0.1225	0.02738	CD39+ secreting Treg %CD4 Treg	3437	ebi-a-GCST90001497	20.0056
rs118006237	2.53e-06	1	100480230	A	G	0.0007	1.921	0.4076	CD39+ secreting Treg %CD4 Treg	3437	ebi-a-GCST90001497	22.199
rs2171655	6.91099e-06	2	127229166	C	A	0.0508	0.2606	0.05786	CD39+ secreting Treg %CD4 Treg	3437	ebi-a-GCST90001497	20.274
rs78458369	1.81001e-07	2	74164120	T	A	0.0007	2.598	0.497	CD39+ secreting Treg %CD4 Treg	3437	ebi-a-GCST90001497	27.3094
rs74346764	8.65506e-06	3	145230069	A	G	0.0102	-0.5655	0.1269	CD39+ secreting Treg %CD4 Treg	3437	ebi-a-GCST90001497	19.8467
rs6805627	6.82905e-06	3	76155328	C	G	0.0626	0.2334	0.0518	CD39+ secreting Treg %CD4 Treg	3437	ebi-a-GCST90001497	20.2903
rs11930070	7.55892e-06	4	54265667	A	G	0.0089	-0.5873	0.131	CD39+ secreting Treg %CD4 Treg	3437	ebi-a-GCST90001497	20.0874
rs17571942	3.77103e-06	5	29581038	G	T	0.0015	1.694	0.3658	CD39+ secreting Treg %CD4 Treg	3437	ebi-a-GCST90001497	21.4332
rs2569847	3.46298e-06	6	1651973	G	A	0.2277	-0.1367	0.02941	CD39+ secreting Treg %CD4 Treg	3437	ebi-a-GCST90001497	21.5921
rs115364130	2.21299e-06	7	83238053	A	G	0.0223	-0.4063	0.0857	CD39+ secreting Treg %CD4 Treg	3437	ebi-a-GCST90001497	22.4636
rs59428330	1.62002e-06	9	138051433	T	C	0.0425	0.2934	0.06107	CD39+ secreting Treg %CD4 Treg	3437	ebi-a-GCST90001497	23.0681
rs114844216	3.98474e-21	10	98158952	C	T	0.0464	0.5653	0.05954	CD39+ secreting Treg %CD4 Treg	3437	ebi-a-GCST90001497	90.0923
rs117200502	1.79887e-23	10	97070990	T	C	0.1114	0.4056	0.04033	CD39+ secreting Treg %CD4 Treg	3437	ebi-a-GCST90001497	101.085
rs61873892	1.327e-06	10	100118038	T	C	0.0294	-0.3713	0.07665	CD39+ secreting Treg %CD4 Treg	3437	ebi-a-GCST90001497	23.4516
rs145557266	4.09261e-16	10	95850055	G	A	0.0211	0.7299	0.08928	CD39+ secreting Treg %CD4 Treg	3437	ebi-a-GCST90001497	66.7983
rs7910217	5.27959e-15	10	96999873	A	G	0.2076	0.2468	0.03142	CD39+ secreting Treg %CD4 Treg	3437	ebi-a-GCST90001497	61.6631
rs10882701	8.02786e-56	10	97741071	C	A	0.5141	-0.3962	0.02472	CD39+ secreting Treg %CD4 Treg	3437	ebi-a-GCST90001497	256.732
rs146426185	8.95509e-09	10	99452494	C	A	0.0634	-0.3048	0.05289	CD39+ secreting Treg %CD4 Treg	3437	ebi-a-GCST90001497	33.1917
rs7080854	3.12702e-06	10	116367153	A	G	0.684	-0.1276	0.02732	CD39+ secreting Treg %CD4 Treg	3437	ebi-a-GCST90001497	21.8015
rs147121076	9.29009e-09	10	95924521	G	T	0.0262	0.4681	0.0813	CD39+ secreting Treg %CD4 Treg	3437	ebi-a-GCST90001497	33.1317
rs4918960	1e-200	10	97472570	A	T	0.4862	-0.9321	0.01998	CD39+ secreting Treg %CD4 Treg	3437	ebi-a-GCST90001497	2175.11
rs111461378	6.74901e-06	20	15575550	C	T	0.0028	-1.062	0.2356	CD39+ secreting Treg %CD4 Treg	3437	ebi-a-GCST90001497	20.307
rs79919890	7.72396e-06	22	47078385	T	C	0.0781	-0.2086	0.04657	CD39+ secreting Treg %CD4 Treg	3437	ebi-a-GCST90001497	20.0523
rs79633764	9.93299e-06	1	229986965	T	C	0.0691	0.2833	0.06393	CD27 on T cell	1838	ebi-a-GCST90001799	19.616
rs1801274	1.06292e-20	1	161479745	G	A	0.3166	-0.3112	0.03296	CD27 on T cell	1838	ebi-a-GCST90001799	89.0496
rs180734121	7.15698e-06	2	31487659	G	A	0.0052	1.007	0.2236	CD27 on T cell	1838	ebi-a-GCST90001799	20.2601
rs35574803	9.5971e-08	3	32533246	C	T	0.0566	0.3669	0.06851	CD27 on T cell	1838	ebi-a-GCST90001799	28.6493
rs17272388	5.65301e-06	4	94346696	T	C	0.0832	0.2628	0.05772	CD27 on T cell	1838	ebi-a-GCST90001799	20.7074
rs148064748	8.62105e-06	4	98085948	G	C	0.0005	3.51	0.7866	CD27 on T cell	1838	ebi-a-GCST90001799	19.8899
rs73252247	9.14492e-06	4	21549438	C	T	0.0664	-0.2828	0.06356	CD27 on T cell	1838	ebi-a-GCST90001799	19.7751
rs62396405	4.43997e-06	6	38807887	G	A	0.0433	0.3593	0.07805	CD27 on T cell	1838	ebi-a-GCST90001799	21.1688
rs78033918	5.07703e-06	7	139037580	A	G	0.0177	0.5562	0.1216	CD27 on T cell	1838	ebi-a-GCST90001799	20.8988
rs61590681	5.99294e-06	8	3733148	C	T	0.0541	-0.3129	0.06892	CD27 on T cell	1838	ebi-a-GCST90001799	20.5896
rs111986434	8.37799e-07	9	132142740	A	G	0.0411	0.3983	0.08057	CD27 on T cell	1838	ebi-a-GCST90001799	24.4119
rs7893773	4.78101e-06	10	52916173	T	C	0.556	-0.1474	0.03213	CD27 on T cell	1838	ebi-a-GCST90001799	21.0233
rs10996192	3.24997e-06	10	66846516	A	C	0.0299	0.434	0.09296	CD27 on T cell	1838	ebi-a-GCST90001799	21.7728
rs4937631	4.47095e-06	11	131356267	A	G	0.7369	0.1651	0.03589	CD27 on T cell	1838	ebi-a-GCST90001799	21.1385
rs184776859	3.24698e-07	12	124564198	A	G	0.0041	1.289	0.2514	CD27 on T cell	1838	ebi-a-GCST90001799	26.2605
rs10785556	5.25303e-07	12	45593682	A	G	0.0394	0.4051	0.08047	CD27 on T cell	1838	ebi-a-GCST90001799	25.3153
rs9520817	4.96101e-06	13	108846787	G	A	0.7709	0.1754	0.03829	CD27 on T cell	1838	ebi-a-GCST90001799	20.9612
rs75211095	5.60196e-06	13	67666819	A	G	0.0588	-0.3131	0.06875	CD27 on T cell	1838	ebi-a-GCST90001799	20.718
rs35116758	6.00206e-06	16	56916197	T	C	0.0082	-0.8084	0.1781	CD27 on T cell	1838	ebi-a-GCST90001799	20.5803
rs2848587	2.30298e-06	18	33793953	C	A	0.4181	0.1531	0.03229	CD27 on T cell	1838	ebi-a-GCST90001799	22.4565
rs11698768	5.12897e-06	20	58825491	T	C	0.0384	-0.3725	0.08146	CD27 on T cell	1838	ebi-a-GCST90001799	20.8877
rs28680958	2.09599e-07	1	173848808	A	G	0.2366	0.1677	0.03223	CD127 on CD4+	2920	ebi-a-GCST90001931	27.055
rs12138848	8.48301e-06	1	210808177	C	T	0.0122	0.5521	0.1238	CD127 on CD4+	2920	ebi-a-GCST90001931	19.8745
rs12402082	4.23497e-06	1	231966624	T	C	0.0656	0.2591	0.05623	CD127 on CD4+	2920	ebi-a-GCST90001931	21.2178
rs930760	9.83105e-06	2	20806336	T	C	0.5717	0.1246	0.02812	CD127 on CD4+	2920	ebi-a-GCST90001931	19.6204
rs2671762	7.50309e-06	3	5135111	C	T	0.8873	-0.1949	0.04344	CD127 on CD4+	2920	ebi-a-GCST90001931	20.1162
rs12634099	2.20902e-06	3	112869208	A	G	0.2255	0.1569	0.03309	CD127 on CD4+	2920	ebi-a-GCST90001931	22.4675
rs12513323	5.06804e-06	4	185517125	A	G	0.0692	-0.2449	0.05359	CD127 on CD4+	2920	ebi-a-GCST90001931	20.8695
rs2961795	1.626e-06	5	3009377	A	C	0.732	0.1506	0.03135	CD127 on CD4+	2920	ebi-a-GCST90001931	23.061
rs76651564	8.99705e-06	1	11771496	A	G	0.0173	-0.4274	0.09613	CD25 on CD39+ activated Treg	3435	ebi-a-GCST90001940	19.756
rs80100661	5.41901e-06	2	200338980	A	G	0.0929	-0.1994	0.04378	CD25 on CD39+ activated Treg	3435	ebi-a-GCST90001940	20.7322
rs615854	8.48008e-06	3	61803428	C	T	0.3556	0.1181	0.02649	CD25 on CD39+ activated Treg	3435	ebi-a-GCST90001940	19.8647
rs13106248	1.01599e-06	4	5775106	G	A	0.0017	-1.534	0.3132	CD25 on CD39+ activated Treg	3435	ebi-a-GCST90001940	23.9748
rs11097003	2.25798e-06	4	39796980	C	T	0.5878	0.1223	0.02581	CD25 on CD39+ activated Treg	3435	ebi-a-GCST90001940	22.4401
rs73215328	2.08502e-06	4	29722257	A	G	0.1886	-0.1519	0.03196	CD25 on CD39+ activated Treg	3435	ebi-a-GCST90001940	22.5761
rs11968423	2.31499e-06	6	25422353	T	C	0.1392	0.1758	0.03715	CD25 on CD39+ activated Treg	3435	ebi-a-GCST90001940	22.3804
rs6584030	1.21703e-20	10	97566052	C	G	0.4677	-0.2344	0.02501	CD25 on CD39+ activated Treg	3435	ebi-a-GCST90001940	87.7879
rs7078614	9.58959e-11	10	6075831	T	G	0.3413	0.1714	0.0264	CD25 on CD39+ activated Treg	3435	ebi-a-GCST90001940	42.127
rs117086655	4.51097e-06	13	114821897	A	G	0.0409	0.2982	0.06492	CD25 on CD39+ activated Treg	3435	ebi-a-GCST90001940	21.0865
rs145139270	9.35104e-06	15	100841329	C	T	0.0234	0.378	0.08516	CD25 on CD39+ activated Treg	3435	ebi-a-GCST90001940	19.6906
rs62065216	2.24099e-06	17	38218773	A	G	0.2707	0.1358	0.02867	CD25 on CD39+ activated Treg	3435	ebi-a-GCST90001940	22.4229
rs73154186	2.07401e-06	22	26421469	A	G	0.0163	0.4663	0.09808	CD25 on CD39+ activated Treg	3435	ebi-a-GCST90001940	22.59
rs150649461	5.77099e-06	1	92925654	C	G	0.0459	-0.2944	0.06482	HLA DR on CD14+ CD16- monocyte	3629	ebi-a-GCST90001988	20.6167
rs148974843	3.63999e-06	1	237971715	G	C	0.0473	0.2723	0.05871	HLA DR on CD14+ CD16- monocyte	3629	ebi-a-GCST90001988	21.4997
rs146897285	2.36401e-06	1	213984208	A	C	0.0034	0.9798	0.2073	HLA DR on CD14+ CD16- monocyte	3629	ebi-a-GCST90001988	22.3273
rs112651313	7.71703e-06	2	212886345	C	T	0.1123	0.1781	0.03977	HLA DR on CD14+ CD16- monocyte	3629	ebi-a-GCST90001988	20.0437
rs113337372	8.97408e-06	2	121677690	A	G	0.0347	-0.3065	0.06892	HLA DR on CD14+ CD16- monocyte	3629	ebi-a-GCST90001988	19.7666
rs113555953	5.86395e-06	4	97898706	A	C	0.0127	0.5125	0.1129	HLA DR on CD14+ CD16- monocyte	3629	ebi-a-GCST90001988	20.5949
rs13168479	8.84606e-06	5	164249532	T	C	0.0084	-0.5935	0.1334	HLA DR on CD14+ CD16- monocyte	3629	ebi-a-GCST90001988	19.7829
rs146479897	3.71801e-06	5	65595525	G	C	0.0158	0.4693	0.1013	HLA DR on CD14+ CD16- monocyte	3629	ebi-a-GCST90001988	21.4508
rs2394447	1.84502e-07	6	30826835	T	C	0.2366	0.1741	0.03333	HLA DR on CD14+ CD16- monocyte	3629	ebi-a-GCST90001988	27.2701
rs9469245	2.51884e-21	6	32692084	T	C	0.5433	-0.2672	0.02801	HLA DR on CD14+ CD16- monocyte	3629	ebi-a-GCST90001988	90.951
rs9271768	1.20809e-68	6	32594188	G	A	0.4388	-0.5252	0.02936	HLA DR on CD14+ CD16- monocyte	3629	ebi-a-GCST90001988	319.814
rs80032720	7.76426e-15	6	32384933	A	G	0.0733	0.4253	0.0545	HLA DR on CD14+ CD16- monocyte	3629	ebi-a-GCST90001988	60.8637
rs9270585	3.03529e-98	6	32561300	T	C	0.5834	-0.6054	0.0279	HLA DR on CD14+ CD16- monocyte	3629	ebi-a-GCST90001988	470.584
rs150542843	8.51001e-06	6	33677931	T	C	0.0394	-0.3123	0.07004	HLA DR on CD14+ CD16- monocyte	3629	ebi-a-GCST90001988	19.8707
rs9261756	3.21899e-07	6	30372414	G	A	0.2655	-0.1749	0.03415	HLA DR on CD14+ CD16- monocyte	3629	ebi-a-GCST90001988	26.2155
rs184592417	5.87801e-06	8	140310541	C	T	0.0017	1.34	0.2954	HLA DR on CD14+ CD16- monocyte	3629	ebi-a-GCST90001988	20.566
rs11788133	3.19602e-06	9	137907399	A	G	0.1684	-0.1567	0.03359	HLA DR on CD14+ CD16- monocyte	3629	ebi-a-GCST90001988	21.751
rs35848415	4.14496e-06	11	102879843	G	A	0.0463	-0.274	0.05943	HLA DR on CD14+ CD16- monocyte	3629	ebi-a-GCST90001988	21.2447
rs143858253	7.12098e-06	12	54497116	C	T	0.1206	0.1754	0.039	HLA DR on CD14+ CD16- monocyte	3629	ebi-a-GCST90001988	20.2158
rs1800973	1.06194e-11	12	69744014	A	C	0.0798	-0.3123	0.04579	HLA DR on CD14+ CD16- monocyte	3629	ebi-a-GCST90001988	46.4904
rs62005962	6.09705e-06	15	54040290	A	G	0.3133	-0.1224	0.02703	HLA DR on CD14+ CD16- monocyte	3629	ebi-a-GCST90001988	20.4942
rs8043889	2.15899e-06	16	27733429	T	C	0.3103	-0.1291	0.0272	HLA DR on CD14+ CD16- monocyte	3629	ebi-a-GCST90001988	22.5152
rs188394267	7.71507e-06	19	12466408	T	C	0.0802	-0.2065	0.04611	HLA DR on CD14+ CD16- monocyte	3629	ebi-a-GCST90001988	20.0452
rs146897285	4.84797e-06	1	213984208	A	C	0.0034	0.9514	0.2078	HLA DR on CD14+ monocyte	3629	ebi-a-GCST90001991	20.9506
rs148974843	3.97201e-06	1	237971715	G	C	0.0473	0.2717	0.05882	HLA DR on CD14+ monocyte	3629	ebi-a-GCST90001991	21.325
rs113337372	4.79601e-06	2	121677690	A	G	0.0347	-0.3163	0.06905	HLA DR on CD14+ monocyte	3629	ebi-a-GCST90001991	20.9716
rs112651313	8.21599e-06	2	212886345	C	T	0.1123	0.1779	0.03984	HLA DR on CD14+ monocyte	3629	ebi-a-GCST90001991	19.9285
rs113555953	5.09401e-06	4	97898706	A	C	0.0127	0.5169	0.1132	HLA DR on CD14+ monocyte	3629	ebi-a-GCST90001991	20.8392
rs11737889	4.56804e-06	4	64395080	A	G	0.2353	0.1403	0.03056	HLA DR on CD14+ monocyte	3629	ebi-a-GCST90001991	21.0654
rs146479897	4.79005e-06	5	65595525	G	C	0.0158	0.4649	0.1015	HLA DR on CD14+ monocyte	3629	ebi-a-GCST90001991	20.9675
rs13168479	9.66696e-06	5	164249532	T	C	0.0084	-0.5921	0.1336	HLA DR on CD14+ monocyte	3629	ebi-a-GCST90001991	19.6308
rs9261756	8.29297e-07	6	30372414	G	A	0.2655	-0.1687	0.03418	HLA DR on CD14+ monocyte	3629	ebi-a-GCST90001991	24.3471
rs9270585	5.5616e-92	6	32561300	T	C	0.5834	-0.5871	0.02804	HLA DR on CD14+ monocyte	3629	ebi-a-GCST90001991	438.156
rs9271768	3.55795e-64	6	32594188	G	A	0.4388	-0.5084	0.02947	HLA DR on CD14+ monocyte	3629	ebi-a-GCST90001991	297.448
rs80032720	3.97466e-14	6	32384933	A	G	0.0733	0.4142	0.05456	HLA DR on CD14+ monocyte	3629	ebi-a-GCST90001991	57.6013
rs9469245	2.558e-20	6	32692084	T	C	0.5433	-0.2607	0.02805	HLA DR on CD14+ monocyte	3629	ebi-a-GCST90001991	86.333
rs2394447	5.91398e-07	6	30826835	T	C	0.2366	0.1669	0.03337	HLA DR on CD14+ monocyte	3629	ebi-a-GCST90001991	25.0012
rs184592417	9.05191e-06	8	140310541	C	T	0.0017	1.316	0.296	HLA DR on CD14+ monocyte	3629	ebi-a-GCST90001991	19.7555
rs147628007	8.04192e-06	9	81009018	G	A	0.0423	0.2853	0.06382	HLA DR on CD14+ monocyte	3629	ebi-a-GCST90001991	19.9733
rs11788133	2.36799e-06	9	137907399	A	G	0.1684	-0.1591	0.03366	HLA DR on CD14+ monocyte	3629	ebi-a-GCST90001991	22.3292
rs35848415	6.31393e-06	11	102879843	G	A	0.0463	-0.2693	0.05955	HLA DR on CD14+ monocyte	3629	ebi-a-GCST90001991	20.4395
rs143858253	6.69006e-06	12	54497116	C	T	0.1206	0.1762	0.03908	HLA DR on CD14+ monocyte	3629	ebi-a-GCST90001991	20.3172
rs1800973	7.73749e-12	12	69744014	A	C	0.0798	-0.315	0.04587	HLA DR on CD14+ monocyte	3629	ebi-a-GCST90001991	47.1329
rs62005962	7.66408e-06	15	54040290	A	G	0.3133	-0.1213	0.02708	HLA DR on CD14+ monocyte	3629	ebi-a-GCST90001991	20.0533
rs8043889	2.594e-06	16	27733429	T	C	0.3103	-0.1283	0.02725	HLA DR on CD14+ monocyte	3629	ebi-a-GCST90001991	22.1555
rs188394267	7.12607e-06	19	12466408	T	C	0.0802	-0.2077	0.04619	HLA DR on CD14+ monocyte	3629	ebi-a-GCST90001991	20.2087
rs148974843	3.94903e-06	1	237971715	G	C	0.0473	0.2711	0.05867	HLA DR on monocyte	3629	ebi-a-GCST90002010	21.3397
rs11581732	9.49598e-06	1	25527587	T	G	0.1507	-0.1529	0.03448	HLA DR on monocyte	3629	ebi-a-GCST90002010	19.6536
rs113337372	6.77407e-06	2	121677690	A	G	0.0347	-0.3106	0.06892	HLA DR on monocyte	3629	ebi-a-GCST90002010	20.2989
rs11737889	3.50397e-06	4	64395080	A	G	0.2353	0.1415	0.03046	HLA DR on monocyte	3629	ebi-a-GCST90002010	21.5682
rs113555953	6.34805e-06	4	97898706	A	C	0.0127	0.5107	0.113	HLA DR on monocyte	3629	ebi-a-GCST90002010	20.4143
rs9469245	8.22811e-21	6	32692084	T	C	0.5433	-0.2618	0.02781	HLA DR on monocyte	3629	ebi-a-GCST90002010	88.5723
rs72990264	8.45707e-06	6	143148113	A	T	0.0023	1.276	0.286	HLA DR on monocyte	3629	ebi-a-GCST90002010	19.8944
rs62395272	1.60805e-14	6	31394424	T	C	0.2849	-0.2546	0.03302	HLA DR on monocyte	3629	ebi-a-GCST90002010	59.4187
rs115363051	6.91895e-06	6	31444174	C	A	0.0929	0.2382	0.05289	HLA DR on monocyte	3629	ebi-a-GCST90002010	20.272
rs9270588	3.21218e-78	6	32561327	T	C	0.5834	-0.5388	0.02808	HLA DR on monocyte	3629	ebi-a-GCST90002010	367.978
rs9271768	9.59622e-57	6	32594188	G	A	0.4388	-0.4741	0.02935	HLA DR on monocyte	3629	ebi-a-GCST90002010	260.786
rs1449650	6.53898e-06	9	104844038	T	G	0.0034	0.943	0.2089	HLA DR on monocyte	3629	ebi-a-GCST90002010	20.3661
rs12235220	9.63407e-06	9	123971122	A	G	0.0044	0.8295	0.1872	HLA DR on monocyte	3629	ebi-a-GCST90002010	19.6237
rs1800973	2.50801e-08	12	69744014	A	C	0.0798	-0.2562	0.04587	HLA DR on monocyte	3629	ebi-a-GCST90002010	31.1789
rs7321974	9.6781e-06	13	95665658	G	C	0.2277	-0.1313	0.02963	HLA DR on monocyte	3629	ebi-a-GCST90002010	19.6258
rs62005962	5.31704e-06	15	54040290	A	G	0.3133	-0.1231	0.02701	HLA DR on monocyte	3629	ebi-a-GCST90002010	20.76
rs142006783	7.61904e-06	16	74651733	C	T	0.0045	-0.9249	0.2064	HLA DR on monocyte	3629	ebi-a-GCST90002010	20.0692
rs142573049	3.07702e-06	20	60176623	T	C	0.0043	0.8337	0.1784	HLA DR on monocyte	3629	ebi-a-GCST90002010	21.8268
rs141764984	4.00553e-06	2	73463364	T	C	0.000202644	3.32772	0.721677	HSP	406701		21.2621
rs62640992	2.76866e-06	5	33626446	C	T	0.859329	0.335906	0.0716635	HSP	406701		21.9704
rs112833418	3.97338e-06	6	31227682	A	G	0.172022	0.263426	0.0571079	HSP	406701		21.2776
rs9268005	3.78791e-06	6	32256611	A	C	0.623356	-0.213115	0.046102	HSP	406701		21.3691
rs4311480	1.18195e-06	6	75461525	C	A	0.190654	0.268759	0.0553156	HSP	406701		23.6063
rs12683085	4.42303e-06	9	79336663	A	G	0.0719197	-0.463089	0.100881	HSP	406701		21.0721

## Sheet: Supplementary Table S3
Summary of MR results less than 0.05 for all methods(GM and immune cell on ADHD)
id.exposure	outcome	method	nsnp	b	se	pval	lo_ci	up_ci	or	or_lci95	or_uci95	Trait	FDR
GCST90027455	HSP	MR Egger	6	0.35864	1.5361	0.826854	-2.65211	3.36939	1.43138	0.0705023	29.0608	COBALSYN.PWY..adenosylcobalamin.salvage.from.cobinamide.I
GCST90027455	HSP	Weighted median	6	0.615915	0.347936	0.0766949	-0.0660405	1.29787	1.85135	0.936093	3.66149	COBALSYN.PWY..adenosylcobalamin.salvage.from.cobinamide.I
GCST90027455	HSP	Inverse variance weighted	6	0.772222	0.255113	0.00247012	0.2722	1.27224	2.16457	1.31285	3.56885	COBALSYN.PWY..adenosylcobalamin.salvage.from.cobinamide.I	0.0102333
GCST90027455	HSP	Simple mode	6	0.467794	0.502305	0.394448	-0.516724	1.45231	1.59647	0.596471	4.27298	COBALSYN.PWY..adenosylcobalamin.salvage.from.cobinamide.I
GCST90027455	HSP	Weighted mode	6	0.374596	0.503448	0.490308	-0.612163	1.36135	1.4544	0.542177	3.90147	COBALSYN.PWY..adenosylcobalamin.salvage.from.cobinamide.I
GCST90027475	HSP	MR Egger	5	0.7882	1.10563	0.527357	-1.37883	2.95523	2.19943	0.251874	19.2061	GLYCOCAT.PWY..glycogen.degradation.I..bacterial.
GCST90027475	HSP	Weighted median	5	0.531739	0.291397	0.0680323	-0.0393989	1.10288	1.70189	0.961367	3.01282	GLYCOCAT.PWY..glycogen.degradation.I..bacterial.
GCST90027475	HSP	Inverse variance weighted	5	0.497974	0.225698	0.027358	0.0556056	0.940342	1.64538	1.05718	2.56086	GLYCOCAT.PWY..glycogen.degradation.I..bacterial.	0.0330575
GCST90027475	HSP	Simple mode	5	0.698347	0.402373	0.157652	-0.0903029	1.487	2.01043	0.913654	4.42379	GLYCOCAT.PWY..glycogen.degradation.I..bacterial.
GCST90027475	HSP	Weighted mode	5	0.701649	0.396199	0.151272	-0.0749018	1.4782	2.01708	0.927835	4.38504	GLYCOCAT.PWY..glycogen.degradation.I..bacterial.
GCST90027485	HSP	MR Egger	4	1.93387	1.5642	0.34183	-1.13197	4.99971	6.91621	0.322398	148.37	ILEUSYN.PWY..L.isoleucine.biosynthesis.I..from.threonine.
GCST90027485	HSP	Weighted median	4	0.466878	0.366105	0.202219	-0.250689	1.18444	1.59501	0.778265	3.26887	ILEUSYN.PWY..L.isoleucine.biosynthesis.I..from.threonine.
GCST90027485	HSP	Inverse variance weighted	4	0.595782	0.293398	0.0422928	0.020722	1.17084	1.81445	1.02094	3.2247	ILEUSYN.PWY..L.isoleucine.biosynthesis.I..from.threonine.	0.0438033
GCST90027485	HSP	Simple mode	4	0.432251	0.475845	0.430644	-0.500406	1.36491	1.54072	0.606285	3.91536	ILEUSYN.PWY..L.isoleucine.biosynthesis.I..from.threonine.
GCST90027485	HSP	Weighted mode	4	0.437692	0.423715	0.377585	-0.392788	1.26817	1.54913	0.675172	3.55435	ILEUSYN.PWY..L.isoleucine.biosynthesis.I..from.threonine.
GCST90027505	HSP	MR Egger	5	-0.289236	1.05419	0.801611	-2.35545	1.77698	0.748835	0.0948504	5.91199	PANTOSYN.PWY..pantothenate.and.coenzyme.A.biosynthesis.I
GCST90027505	HSP	Weighted median	5	-0.638074	0.361239	0.0773377	-1.3461	0.0699551	0.528309	0.260252	1.07246	PANTOSYN.PWY..pantothenate.and.coenzyme.A.biosynthesis.I
GCST90027505	HSP	Inverse variance weighted	5	-0.57448	0.291695	0.0489005	-1.1462	-0.00275891	0.562997	0.317842	0.997245	PANTOSYN.PWY..pantothenate.and.coenzyme.A.biosynthesis.I	0.0489005
GCST90027505	HSP	Simple mode	5	-0.725199	0.499405	0.220109	-1.70403	0.253635	0.484228	0.181948	1.2887	PANTOSYN.PWY..pantothenate.and.coenzyme.A.biosynthesis.I
GCST90027505	HSP	Weighted mode	5	-0.739292	0.473971	0.193824	-1.66827	0.189691	0.477452	0.188572	1.20888	PANTOSYN.PWY..pantothenate.and.coenzyme.A.biosynthesis.I
GCST90027576	HSP	MR Egger	7	-1.59127	0.81917	0.109714	-3.19684	0.0143064	0.203668	0.0408913	1.01441	PWY.6284..superpathway.of.unsaturated.fatty.acids.biosynthesis..E..coli.
GCST90027576	HSP	Weighted median	7	-0.435665	0.247729	0.0786392	-0.921213	0.0498833	0.646835	0.398036	1.05115	PWY.6284..superpathway.of.unsaturated.fatty.acids.biosynthesis..E..coli.
GCST90027576	HSP	Inverse variance weighted	7	-0.492981	0.191629	0.0100942	-0.868574	-0.117389	0.610803	0.41955	0.889239	PWY.6284..superpathway.of.unsaturated.fatty.acids.biosynthesis..E..coli.	0.0182958
GCST90027576	HSP	Simple mode	7	-0.272088	0.394164	0.515811	-1.04465	0.500474	0.761787	0.351815	1.6495	PWY.6284..superpathway.of.unsaturated.fatty.acids.biosynthesis..E..coli.
GCST90027576	HSP	Weighted mode	7	-0.22557	0.407656	0.60003	-1.02458	0.573436	0.798061	0.358948	1.77435	PWY.6284..superpathway.of.unsaturated.fatty.acids.biosynthesis..E..coli.
GCST90027620	HSP	MR Egger	5	-0.0751615	0.786261	0.929871	-1.61623	1.46591	0.927594	0.198646	4.33148	PWY.7315..dTDP.N.acetylthomosamine.biosynthesis
GCST90027620	HSP	Weighted median	5	-0.29538	0.229873	0.198802	-0.745932	0.155171	0.744248	0.474292	1.16786	PWY.7315..dTDP.N.acetylthomosamine.biosynthesis
GCST90027620	HSP	Inverse variance weighted	5	-0.417006	0.175642	0.0175879	-0.761264	-0.0727478	0.659017	0.467076	0.929835	PWY.7315..dTDP.N.acetylthomosamine.biosynthesis	0.022176
GCST90027620	HSP	Simple mode	5	-0.249846	0.293875	0.443122	-0.82584	0.326149	0.778921	0.437867	1.38562	PWY.7315..dTDP.N.acetylthomosamine.biosynthesis
GCST90027620	HSP	Weighted mode	5	-0.229964	0.290993	0.473582	-0.80031	0.340382	0.794562	0.44919	1.40548	PWY.7315..dTDP.N.acetylthomosamine.biosynthesis
GCST90027663	HSP	MR Egger	7	-1.66207	1.12049	0.198096	-3.85823	0.534092	0.189746	0.0211053	1.7059	k_Bacteria.p_Actinobacteria.c_Actinobacteria.o_Coriobacteriales.f_Coriobacteriaceae
GCST90027663	HSP	Weighted median	7	-0.707797	0.300467	0.0184901	-1.29671	-0.118881	0.492728	0.273429	0.887913	k_Bacteria.p_Actinobacteria.c_Actinobacteria.o_Coriobacteriales.f_Coriobacteriaceae
GCST90027663	HSP	Inverse variance weighted	7	-0.555929	0.230702	0.0159643	-1.0081	-0.103754	0.573539	0.36491	0.901447	k_Bacteria.p_Actinobacteria.c_Actinobacteria.o_Coriobacteriales.f_Coriobacteriaceae	0.0220867
GCST90027663	HSP	Simple mode	7	-0.776059	0.454998	0.138955	-1.66786	0.115738	0.460216	0.188651	1.1227	k_Bacteria.p_Actinobacteria.c_Actinobacteria.o_Coriobacteriales.f_Coriobacteriaceae
GCST90027663	HSP	Weighted mode	7	-0.793278	0.445596	0.125331	-1.66665	0.0800909	0.45236	0.188879	1.08339	k_Bacteria.p_Actinobacteria.c_Actinobacteria.o_Coriobacteriales.f_Coriobacteriaceae
GCST90027681	HSP	MR Egger	4	0.5866	1.62214	0.752265	-2.59279	3.76599	1.79787	0.0748113	43.2063	k_Bacteria.p_Proteobacteria.c_Betaproteobacteria.o_Burkholderiales.f_Oxalobacteraceae
GCST90027681	HSP	Weighted median	4	0.410679	0.235783	0.0815492	-0.0514555	0.872813	1.50784	0.949846	2.39364	k_Bacteria.p_Proteobacteria.c_Betaproteobacteria.o_Burkholderiales.f_Oxalobacteraceae
GCST90027681	HSP	Inverse variance weighted	4	0.414752	0.196211	0.0345322	0.0301776	0.799326	1.51399	1.03064	2.22404	k_Bacteria.p_Proteobacteria.c_Betaproteobacteria.o_Burkholderiales.f_Oxalobacteraceae	0.0371022
GCST90027681	HSP	Simple mode	4	0.387367	0.279233	0.259459	-0.159929	0.934663	1.4731	0.852204	2.54636	k_Bacteria.p_Proteobacteria.c_Betaproteobacteria.o_Burkholderiales.f_Oxalobacteraceae
GCST90027681	HSP	Weighted mode	4	0.436655	0.260424	0.192194	-0.0737774	0.947087	1.54752	0.928878	2.57819	k_Bacteria.p_Proteobacteria.c_Betaproteobacteria.o_Burkholderiales.f_Oxalobacteraceae
GCST90027684	HSP	MR Egger	5	1.07642	0.654927	0.19881	-0.207237	2.36008	2.93416	0.812827	10.5918	k_Bacteria.p_Proteobacteria.c_Gammaproteobacteria.o_Enterobacteriales.f_Enterobacteriaceae
GCST90027684	HSP	Weighted median	5	0.820117	0.324388	0.011465	0.184316	1.45592	2.27077	1.2024	4.28842	k_Bacteria.p_Proteobacteria.c_Gammaproteobacteria.o_Enterobacteriales.f_Enterobacteriaceae
GCST90027684	HSP	Inverse variance weighted	5	0.894727	0.253861	0.000424324	0.397159	1.39229	2.44667	1.48759	4.02407	k_Bacteria.p_Proteobacteria.c_Gammaproteobacteria.o_Enterobacteriales.f_Enterobacteriaceae	0.0039225
GCST90027684	HSP	Simple mode	5	0.834137	0.381299	0.0939416	0.0867904	1.58148	2.30283	1.09067	4.86216	k_Bacteria.p_Proteobacteria.c_Gammaproteobacteria.o_Enterobacteriales.f_Enterobacteriaceae
GCST90027684	HSP	Weighted mode	5	0.830595	0.380237	0.0942783	0.0853305	1.57586	2.29468	1.08908	4.8349	k_Bacteria.p_Proteobacteria.c_Gammaproteobacteria.o_Enterobacteriales.f_Enterobacteriaceae
GCST90027699	HSP	MR Egger	8	-1.46822	0.680808	0.074427	-2.8026	-0.133835	0.230335	0.060652	0.874734	k_Bacteria.p_Bacteroidetes.c_Bacteroidia.o_Bacteroidales.f_Prevotellaceae.g_Paraprevotella
GCST90027699	HSP	Weighted median	8	-0.266669	0.220633	0.226795	-0.699109	0.165771	0.765927	0.497028	1.1803	k_Bacteria.p_Bacteroidetes.c_Bacteroidia.o_Bacteroidales.f_Prevotellaceae.g_Paraprevotella
GCST90027699	HSP	Inverse variance weighted	8	-0.424277	0.154755	0.00611395	-0.727596	-0.120957	0.654243	0.483069	0.886072	k_Bacteria.p_Bacteroidetes.c_Bacteroidia.o_Bacteroidales.f_Prevotellaceae.g_Paraprevotella	0.0166461
GCST90027699	HSP	Simple mode	8	-0.253364	0.331582	0.469772	-0.903264	0.396537	0.776186	0.405245	1.48667	k_Bacteria.p_Bacteroidetes.c_Bacteroidia.o_Bacteroidales.f_Prevotellaceae.g_Paraprevotella
GCST90027699	HSP	Weighted mode	8	-0.309813	0.296137	0.330252	-0.890241	0.270615	0.733584	0.410557	1.31077	k_Bacteria.p_Bacteroidetes.c_Bacteroidia.o_Bacteroidales.f_Prevotellaceae.g_Paraprevotella
GCST90027708	HSP	MR Egger	9	1.49814	1.81634	0.43668	-2.06189	5.05817	4.47335	0.127213	157.302	k_Bacteria.p_Firmicutes.c_Clostridia.o_Clostridiales.f_Lachnospiraceae.g_Blautia
GCST90027708	HSP	Weighted median	9	0.529038	0.239281	0.0270396	0.0600467	0.99803	1.6973	1.06189	2.71293	k_Bacteria.p_Firmicutes.c_Clostridia.o_Clostridiales.f_Lachnospiraceae.g_Blautia
GCST90027708	HSP	Inverse variance weighted	9	0.473999	0.188603	0.0119636	0.104338	0.843661	1.60641	1.10998	2.32486	k_Bacteria.p_Firmicutes.c_Clostridia.o_Clostridiales.f_Lachnospiraceae.g_Blautia	0.0202167
GCST90027708	HSP	Simple mode	9	0.498175	0.343263	0.184755	-0.174621	1.17097	1.64571	0.839776	3.22512	k_Bacteria.p_Firmicutes.c_Clostridia.o_Clostridiales.f_Lachnospiraceae.g_Blautia
GCST90027708	HSP	Weighted mode	9	0.506496	0.344694	0.179917	-0.169104	1.1821	1.65947	0.844421	3.2612	k_Bacteria.p_Firmicutes.c_Clostridia.o_Clostridiales.f_Lachnospiraceae.g_Blautia
GCST90027716	HSP	MR Egger	4	0.36038	1.21187	0.794224	-2.01488	2.73564	1.43387	0.133336	15.4196	k_Bacteria.p_Firmicutes.c_Clostridia.o_Clostridiales.f_Ruminococcaceae.g_Faecalibacterium
GCST90027716	HSP	Weighted median	4	0.893497	0.408191	0.0286025	0.0934438	1.69355	2.44366	1.09795	5.43876	k_Bacteria.p_Firmicutes.c_Clostridia.o_Clostridiales.f_Ruminococcaceae.g_Faecalibacterium
GCST90027716	HSP	Inverse variance weighted	4	0.860365	0.344651	0.0125483	0.184849	1.53588	2.36402	1.20304	4.64541	k_Bacteria.p_Firmicutes.c_Clostridia.o_Clostridiales.f_Ruminococcaceae.g_Faecalibacterium	0.0202167
GCST90027716	HSP	Simple mode	4	0.990588	0.540929	0.164461	-0.069633	2.05081	2.69282	0.932736	7.77418	k_Bacteria.p_Firmicutes.c_Clostridia.o_Clostridiales.f_Ruminococcaceae.g_Faecalibacterium
GCST90027716	HSP	Weighted mode	4	1.0019	0.516427	0.147703	-0.0102984	2.0141	2.72345	0.989754	7.49395	k_Bacteria.p_Firmicutes.c_Clostridia.o_Clostridiales.f_Ruminococcaceae.g_Faecalibacterium
GCST90027717	HSP	MR Egger	5	-0.127998	1.4359	0.934587	-2.94236	2.68636	0.879855	0.0527411	14.6782	k_Bacteria.p_Firmicutes.c_Clostridia.o_Clostridiales.f_Ruminococcaceae.g_Ruminococcaceae_noname
GCST90027717	HSP	Weighted median	5	-0.149886	0.154246	0.331181	-0.452208	0.152435	0.860806	0.636222	1.16467	k_Bacteria.p_Firmicutes.c_Clostridia.o_Clostridiales.f_Ruminococcaceae.g_Ruminococcaceae_noname
GCST90027717	HSP	Inverse variance weighted	5	-0.284179	0.118802	0.0167555	-0.517032	-0.0513262	0.752632	0.596288	0.949969	k_Bacteria.p_Firmicutes.c_Clostridia.o_Clostridiales.f_Ruminococcaceae.g_Ruminococcaceae_noname	0.0220867
GCST90027717	HSP	Simple mode	5	-0.131734	0.207724	0.560422	-0.538873	0.275406	0.876575	0.583405	1.31707	k_Bacteria.p_Firmicutes.c_Clostridia.o_Clostridiales.f_Ruminococcaceae.g_Ruminococcaceae_noname
GCST90027717	HSP	Weighted mode	5	-0.134902	0.2035	0.54364	-0.533762	0.263959	0.873802	0.586395	1.30207	k_Bacteria.p_Firmicutes.c_Clostridia.o_Clostridiales.f_Ruminococcaceae.g_Ruminococcaceae_noname
GCST90027726	HSP	MR Egger	4	0.586162	1.62478	0.752817	-2.5984	3.77073	1.79708	0.0743921	43.4117	k_Bacteria.p_Proteobacteria.c_Betaproteobacteria.o_Burkholderiales.f_Oxalobacteraceae.g_Oxalobacter
GCST90027726	HSP	Weighted median	4	0.410655	0.234699	0.0801691	-0.0493559	0.870666	1.5078	0.951842	2.3885	k_Bacteria.p_Proteobacteria.c_Betaproteobacteria.o_Burkholderiales.f_Oxalobacteraceae.g_Oxalobacter
GCST90027726	HSP	Inverse variance weighted	4	0.41467	0.196184	0.034543	0.0301487	0.799192	1.51387	1.03061	2.22374	k_Bacteria.p_Proteobacteria.c_Betaproteobacteria.o_Burkholderiales.f_Oxalobacteraceae.g_Oxalobacter	0.0371022
GCST90027726	HSP	Simple mode	4	0.386876	0.298655	0.285856	-0.198487	0.97224	1.47237	0.81997	2.64386	k_Bacteria.p_Proteobacteria.c_Betaproteobacteria.o_Burkholderiales.f_Oxalobacteraceae.g_Oxalobacter
GCST90027726	HSP	Weighted mode	4	0.437026	0.293673	0.233451	-0.138574	1.01263	1.5481	0.870599	2.75282	k_Bacteria.p_Proteobacteria.c_Betaproteobacteria.o_Burkholderiales.f_Oxalobacteraceae.g_Oxalobacter
GCST90027737	HSP	MR Egger	7	-1.66291	1.12061	0.197946	-3.8593	0.533487	0.189587	0.0210827	1.70487	k_Bacteria.p_Actinobacteria.c_Actinobacteria.o_Coriobacteriales
GCST90027737	HSP	Weighted median	7	-0.707759	0.290982	0.0150027	-1.27808	-0.137435	0.492747	0.278571	0.871591	k_Bacteria.p_Actinobacteria.c_Actinobacteria.o_Coriobacteriales
GCST90027737	HSP	Inverse variance weighted	7	-0.555911	0.230686	0.0159606	-1.00806	-0.103766	0.57355	0.364928	0.901436	k_Bacteria.p_Actinobacteria.c_Actinobacteria.o_Coriobacteriales	0.0220867
GCST90027737	HSP	Simple mode	7	-0.77597	0.434095	0.124072	-1.6268	0.0748562	0.460257	0.196558	1.07773	k_Bacteria.p_Actinobacteria.c_Actinobacteria.o_Coriobacteriales
GCST90027737	HSP	Weighted mode	7	-0.793192	0.476761	0.147228	-1.72764	0.141259	0.452398	0.177703	1.15172	k_Bacteria.p_Actinobacteria.c_Actinobacteria.o_Coriobacteriales
GCST90027745	HSP	MR Egger	5	1.07696	0.65518	0.198772	-0.207195	2.36111	2.93573	0.812861	10.6027	k_Bacteria.p_Proteobacteria.c_Gammaproteobacteria.o_Enterobacteriales
GCST90027745	HSP	Weighted median	5	0.820392	0.317689	0.00981233	0.197721	1.44306	2.27139	1.21862	4.23364	k_Bacteria.p_Proteobacteria.c_Gammaproteobacteria.o_Enterobacteriales
GCST90027745	HSP	Inverse variance weighted	5	0.894858	0.253895	0.00042426	0.397223	1.39249	2.44699	1.48769	4.02487	k_Bacteria.p_Proteobacteria.c_Gammaproteobacteria.o_Enterobacteriales	0.0039225
GCST90027745	HSP	Simple mode	5	0.834065	0.361065	0.0820308	0.126378	1.54175	2.30266	1.13471	4.67277	k_Bacteria.p_Proteobacteria.c_Gammaproteobacteria.o_Enterobacteriales
GCST90027745	HSP	Weighted mode	5	0.830524	0.364083	0.0846804	0.11692	1.54413	2.29452	1.12403	4.68388	k_Bacteria.p_Proteobacteria.c_Gammaproteobacteria.o_Enterobacteriales
GCST90027798	HSP	MR Egger	5	-0.177115	1.39921	0.907278	-2.91956	2.56533	0.837683	0.0539576	13.0049	k_Bacteria.p_Firmicutes.c_Clostridia.o_Clostridiales.f_Ruminococcaceae.g_Ruminococcaceae_noname.s_Ruminococcaceae_bacterium_D16
GCST90027798	HSP	Weighted median	5	-0.149562	0.160837	0.352423	-0.464802	0.165678	0.861085	0.628259	1.18019	k_Bacteria.p_Firmicutes.c_Clostridia.o_Clostridiales.f_Ruminococcaceae.g_Ruminococcaceae_noname.s_Ruminococcaceae_bacterium_D16
GCST90027798	HSP	Inverse variance weighted	5	-0.284486	0.118785	0.0166219	-0.517305	-0.0516676	0.752401	0.596125	0.949645	k_Bacteria.p_Firmicutes.c_Clostridia.o_Clostridiales.f_Ruminococcaceae.g_Ruminococcaceae_noname.s_Ruminococcaceae_bacterium_D16	0.0220867
GCST90027798	HSP	Simple mode	5	-0.132224	0.210017	0.563136	-0.543858	0.27941	0.876145	0.580504	1.32235	k_Bacteria.p_Firmicutes.c_Clostridia.o_Clostridiales.f_Ruminococcaceae.g_Ruminococcaceae_noname.s_Ruminococcaceae_bacterium_D16
GCST90027798	HSP	Weighted mode	5	-0.135353	0.204193	0.543662	-0.535573	0.264866	0.873407	0.585334	1.30326	k_Bacteria.p_Firmicutes.c_Clostridia.o_Clostridiales.f_Ruminococcaceae.g_Ruminococcaceae_noname.s_Ruminococcaceae_bacterium_D16
GCST90027807	HSP	MR Egger	5	-1.53358	0.799819	0.151021	-3.10123	0.0340625	0.215761	0.044994	1.03465	k_Bacteria.p_Firmicutes.c_Negativicutes.o_Selenomonadales.f_Veillonellaceae.g_Dialister.s_Dialister_invisus
GCST90027807	HSP	Weighted median	5	-0.399412	0.23065	0.0833309	-0.851486	0.0526625	0.670715	0.42678	1.05407	k_Bacteria.p_Firmicutes.c_Negativicutes.o_Selenomonadales.f_Veillonellaceae.g_Dialister.s_Dialister_invisus
GCST90027807	HSP	Inverse variance weighted	5	-0.484697	0.178013	0.00647266	-0.833602	-0.135792	0.615884	0.434481	0.873024	k_Bacteria.p_Firmicutes.c_Negativicutes.o_Selenomonadales.f_Veillonellaceae.g_Dialister.s_Dialister_invisus	0.0166461
GCST90027807	HSP	Simple mode	5	-0.413005	0.317627	0.263364	-1.03555	0.209544	0.661659	0.355029	1.23312	k_Bacteria.p_Firmicutes.c_Negativicutes.o_Selenomonadales.f_Veillonellaceae.g_Dialister.s_Dialister_invisus
GCST90027807	HSP	Weighted mode	5	-0.396667	0.317045	0.279066	-1.01808	0.224741	0.672558	0.361289	1.252	k_Bacteria.p_Firmicutes.c_Negativicutes.o_Selenomonadales.f_Veillonellaceae.g_Dialister.s_Dialister_invisus
GCST90027810	HSP	MR Egger	4	0.585298	1.62343	0.752966	-2.59662	3.76722	1.79553	0.0745251	43.2594	k_Bacteria.p_Proteobacteria.c_Betaproteobacteria.o_Burkholderiales.f_Oxalobacteraceae.g_Oxalobacter.s_Oxalobacter_formigenes
GCST90027810	HSP	Weighted median	4	0.411355	0.23329	0.0778544	-0.0458944	0.868603	1.50886	0.955143	2.38358	k_Bacteria.p_Proteobacteria.c_Betaproteobacteria.o_Burkholderiales.f_Oxalobacteraceae.g_Oxalobacter.s_Oxalobacter_formigenes
GCST90027810	HSP	Inverse variance weighted	4	0.415078	0.196378	0.0345434	0.0301775	0.799979	1.51449	1.03064	2.22549	k_Bacteria.p_Proteobacteria.c_Betaproteobacteria.o_Burkholderiales.f_Oxalobacteraceae.g_Oxalobacter.s_Oxalobacter_formigenes	0.0371022
GCST90027810	HSP	Simple mode	4	0.387386	0.300101	0.287234	-0.200813	0.975584	1.47312	0.818066	2.65272	k_Bacteria.p_Proteobacteria.c_Betaproteobacteria.o_Burkholderiales.f_Oxalobacteraceae.g_Oxalobacter.s_Oxalobacter_formigenes
GCST90027810	HSP	Weighted mode	4	0.437537	0.280449	0.216636	-0.112143	0.987218	1.54889	0.893916	2.68376	k_Bacteria.p_Proteobacteria.c_Betaproteobacteria.o_Burkholderiales.f_Oxalobacteraceae.g_Oxalobacter.s_Oxalobacter_formigenes
GCST90027822	HSP	MR Egger	6	-0.0440559	1.01723	0.96753	-2.03783	1.94972	0.9569	0.130311	7.02672	k_Bacteria.p_Bacteroidetes.c_Bacteroidia.o_Bacteroidales.f_Bacteroidaceae.g_Bacteroides.s_Bacteroides_clarus
GCST90027822	HSP	Weighted median	6	-0.220108	0.147818	0.136476	-0.509832	0.069616	0.802432	0.600596	1.0721	k_Bacteria.p_Bacteroidetes.c_Bacteroidia.o_Bacteroidales.f_Bacteroidaceae.g_Bacteroides.s_Bacteroides_clarus
GCST90027822	HSP	Inverse variance weighted	6	-0.312857	0.12032	0.00931667	-0.548684	-0.07703	0.731355	0.57771	0.925862	k_Bacteria.p_Bacteroidetes.c_Bacteroidia.o_Bacteroidales.f_Bacteroidaceae.g_Bacteroides.s_Bacteroides_clarus	0.0182958
GCST90027822	HSP	Simple mode	6	-0.220735	0.22486	0.371352	-0.66146	0.219991	0.801929	0.516097	1.24607	k_Bacteria.p_Bacteroidetes.c_Bacteroidia.o_Bacteroidales.f_Bacteroidaceae.g_Bacteroides.s_Bacteroides_clarus
GCST90027822	HSP	Weighted mode	6	-0.217254	0.21456	0.357735	-0.63779	0.203283	0.804726	0.528459	1.22542	k_Bacteria.p_Bacteroidetes.c_Bacteroidia.o_Bacteroidales.f_Bacteroidaceae.g_Bacteroides.s_Bacteroides_clarus
ebi-a-GCST90001427	HSP	MR Egger	19	-0.295447	0.129358	0.035505	-0.548988	-0.041906	0.744199	0.577534	0.95896	IgD- CD38- %lymphocyte
ebi-a-GCST90001427	HSP	Weighted median	19	-0.198932	0.12435	0.10965	-0.442659	0.0447949	0.819606	0.642326	1.04581	IgD- CD38- %lymphocyte
ebi-a-GCST90001427	HSP	Inverse variance weighted	19	-0.205424	0.0795212	0.00978722	-0.361285	-0.0495622	0.814302	0.69678	0.951646	IgD- CD38- %lymphocyte	0.0182958
ebi-a-GCST90001427	HSP	Simple mode	19	-0.426149	0.218495	0.0668786	-0.8544	0.00210151	0.653019	0.425538	1.0021	IgD- CD38- %lymphocyte
ebi-a-GCST90001427	HSP	Weighted mode	19	-0.240385	0.128728	0.0782184	-0.492692	0.0119207	0.786325	0.61098	1.01199	IgD- CD38- %lymphocyte
ebi-a-GCST90001496	HSP	MR Egger	15	0.145612	0.0472935	0.00879694	0.0529165	0.238307	1.15675	1.05434	1.2691	CD39+ secreting Treg %secreting Treg
ebi-a-GCST90001496	HSP	Weighted median	15	0.142645	0.0539051	0.00813976	0.0369906	0.248299	1.15332	1.03768	1.28184	CD39+ secreting Treg %secreting Treg
ebi-a-GCST90001496	HSP	Inverse variance weighted	15	0.124731	0.0376719	0.000929716	0.0508938	0.198568	1.13284	1.05221	1.21965	CD39+ secreting Treg %secreting Treg	0.00539235
ebi-a-GCST90001496	HSP	Simple mode	15	0.177582	0.0867626	0.0599356	0.00752701	0.347636	1.19433	1.00756	1.41572	CD39+ secreting Treg %secreting Treg
ebi-a-GCST90001496	HSP	Weighted mode	15	0.140411	0.0454284	0.00797669	0.0513709	0.22945	1.15075	1.05271	1.25791	CD39+ secreting Treg %secreting Treg
ebi-a-GCST90001497	HSP	MR Egger	11	0.163898	0.0471292	0.00696445	0.071525	0.256272	1.17809	1.07415	1.2921	CD39+ secreting Treg %CD4 Treg
ebi-a-GCST90001497	HSP	Weighted median	11	0.136325	0.0554079	0.0138789	0.0277252	0.244924	1.14605	1.02811	1.27752	CD39+ secreting Treg %CD4 Treg
ebi-a-GCST90001497	HSP	Inverse variance weighted	11	0.131358	0.0378866	0.000526032	0.0571003	0.205616	1.14038	1.05876	1.22828	CD39+ secreting Treg %CD4 Treg	0.0039225
ebi-a-GCST90001497	HSP	Simple mode	11	0.149062	0.101134	0.171276	-0.0491604	0.347285	1.16075	0.952028	1.41522	CD39+ secreting Treg %CD4 Treg
ebi-a-GCST90001497	HSP	Weighted mode	11	0.133959	0.0465654	0.0164758	0.042691	0.225227	1.14335	1.04362	1.25261	CD39+ secreting Treg %CD4 Treg
ebi-a-GCST90001799	HSP	MR Egger	13	-0.14315	0.0534015	0.0213836	-0.247817	-0.0384834	0.866624	0.780503	0.962248	CD27 on T cell
ebi-a-GCST90001799	HSP	Weighted median	13	-0.134854	0.0594511	0.0233095	-0.251379	-0.0183302	0.873843	0.777728	0.981837	CD27 on T cell
ebi-a-GCST90001799	HSP	Inverse variance weighted	13	-0.11572	0.0433277	0.00756681	-0.200642	-0.0307978	0.890725	0.818205	0.969672	CD27 on T cell	0.0168798
ebi-a-GCST90001799	HSP	Simple mode	13	-0.137845	0.126942	0.298859	-0.386651	0.110961	0.871234	0.679328	1.11735	CD27 on T cell
ebi-a-GCST90001799	HSP	Weighted mode	13	-0.128261	0.0540618	0.0352419	-0.234222	-0.0222996	0.879624	0.791186	0.977947	CD27 on T cell
ebi-a-GCST90001931	HSP	MR Egger	8	0.528179	0.278433	0.106616	-0.0175483	1.07391	1.69584	0.982605	2.92679	CD127 on CD4+
ebi-a-GCST90001931	HSP	Weighted median	8	0.332284	0.146733	0.0235402	0.0446879	0.619881	1.39415	1.0457	1.85871	CD127 on CD4+
ebi-a-GCST90001931	HSP	Inverse variance weighted	8	0.295136	0.10922	0.00688805	0.0810643	0.509208	1.34331	1.08444	1.66397	CD127 on CD4+	0.0166461
ebi-a-GCST90001931	HSP	Simple mode	8	0.359566	0.202271	0.118703	-0.0368853	0.756018	1.43271	0.963787	2.12978	CD127 on CD4+
ebi-a-GCST90001931	HSP	Weighted mode	8	0.366306	0.191817	0.0978058	-0.00965518	0.742268	1.4424	0.990391	2.10069	CD127 on CD4+
ebi-a-GCST90001940	HSP	MR Egger	8	-0.186272	0.0880328	0.0787235	-0.358817	-0.0137282	0.830047	0.698502	0.986366	CD25 on CD39+ activated Treg
ebi-a-GCST90001940	HSP	Weighted median	8	-0.191182	0.0866497	0.0273577	-0.361015	-0.0213484	0.825982	0.696968	0.978878	CD25 on CD39+ activated Treg
ebi-a-GCST90001940	HSP	Inverse variance weighted	8	-0.206523	0.0705256	0.00340779	-0.344753	-0.0682927	0.813408	0.708395	0.933987	CD25 on CD39+ activated Treg	0.0123532
ebi-a-GCST90001940	HSP	Simple mode	8	-0.226629	0.179598	0.247415	-0.578642	0.125384	0.797217	0.560659	1.13358	CD25 on CD39+ activated Treg
ebi-a-GCST90001940	HSP	Weighted mode	8	-0.192987	0.0847863	0.0569576	-0.359168	-0.0268062	0.824492	0.698257	0.97355	CD25 on CD39+ activated Treg
ebi-a-GCST90001988	HSP	MR Egger	16	0.514087	0.169159	0.00883951	0.182534	0.845639	1.67211	1.20026	2.32947	HLA DR on CD14+ CD16- monocyte
ebi-a-GCST90001988	HSP	Weighted median	16	0.40123	0.0657214	1.02793e-09	0.272416	0.530043	1.49366	1.31313	1.69901	HLA DR on CD14+ CD16- monocyte
ebi-a-GCST90001988	HSP	Inverse variance weighted	16	0.260666	0.0808275	0.00125986	0.102244	0.419088	1.29779	1.10765	1.52057	HLA DR on CD14+ CD16- monocyte	0.00608931
ebi-a-GCST90001988	HSP	Simple mode	16	0.177372	0.188203	0.360894	-0.191505	0.54625	1.19408	0.825715	1.72677	HLA DR on CD14+ CD16- monocyte
ebi-a-GCST90001988	HSP	Weighted mode	16	0.39258	0.0661622	2.74349e-05	0.262902	0.522258	1.4808	1.3007	1.68583	HLA DR on CD14+ CD16- monocyte
ebi-a-GCST90001991	HSP	MR Egger	15	0.523192	0.164585	0.00725708	0.200605	0.845778	1.6874	1.22214	2.32979	HLA DR on CD14+ monocyte
ebi-a-GCST90001991	HSP	Weighted median	15	0.414051	0.0683276	1.3629e-09	0.280129	0.547973	1.51293	1.3233	1.72974	HLA DR on CD14+ monocyte
ebi-a-GCST90001991	HSP	Inverse variance weighted	15	0.271686	0.0785316	0.000541034	0.117764	0.425608	1.31217	1.12498	1.53052	HLA DR on CD14+ monocyte	0.0039225
ebi-a-GCST90001991	HSP	Simple mode	15	0.162781	0.210015	0.451178	-0.248848	0.574411	1.17678	0.779699	1.77608	HLA DR on CD14+ monocyte
ebi-a-GCST90001991	HSP	Weighted mode	15	0.403174	0.0657143	2.58275e-05	0.274374	0.531974	1.49657	1.31571	1.70229	HLA DR on CD14+ monocyte
ebi-a-GCST90002010	HSP	MR Egger	12	0.330857	0.172237	0.0836791	-0.00672797	0.668442	1.39216	0.993295	1.95119	HLA DR on monocyte
ebi-a-GCST90002010	HSP	Weighted median	12	0.323032	0.0778392	3.3249e-05	0.170467	0.475597	1.38131	1.18586	1.60897	HLA DR on monocyte
ebi-a-GCST90002010	HSP	Inverse variance weighted	12	0.227282	0.0834546	0.00646098	0.0637109	0.390853	1.25518	1.06578	1.47824	HLA DR on monocyte	0.0166461
ebi-a-GCST90002010	HSP	Simple mode	12	0.189984	0.141945	0.207763	-0.0882288	0.468197	1.20923	0.915551	1.59711	HLA DR on monocyte
ebi-a-GCST90002010	HSP	Weighted mode	12	0.410445	0.0794487	0.000310349	0.254725	0.566164	1.50749	1.29011	1.7615	HLA DR on monocyte

## Sheet: Supplementary Table S4
Summary of MR results less than 0.05 for all methods(GM on immune cell)
id.exposure	id.outcome	exposure	outcome	method	nsnp	b	se	pval	lo_ci	up_ci	or	or_lci95	or_uci95
GCST90027505	ebi-a-GCST90001931	pantothenate and coenzyme A biosynthesis I	Treg_CD127 on CD4+	MR Egger	4	-0.30249	0.634479	0.680548	-1.54607	0.94109	0.738976	0.213084	2.56277
GCST90027505	ebi-a-GCST90001931	pantothenate and coenzyme A biosynthesis I	Treg_CD127 on CD4+	Weighted median	4	-0.245259	0.188842	0.194028	-0.615389	0.12487	0.782502	0.540431	1.133
GCST90027505	ebi-a-GCST90001931	pantothenate and coenzyme A biosynthesis I	Treg_CD127 on CD4+	Inverse variance weighted	4	-0.320205	0.15363	0.0371363	-0.621319	-0.0190904	0.726	0.537235	0.981091
GCST90027505	ebi-a-GCST90001931	pantothenate and coenzyme A biosynthesis I	Treg_CD127 on CD4+	Simple mode	4	-0.222321	0.25952	0.454608	-0.73098	0.286337	0.800658	0.481437	1.33154
GCST90027505	ebi-a-GCST90001931	pantothenate and coenzyme A biosynthesis I	Treg_CD127 on CD4+	Weighted mode	4	-0.224998	0.23639	0.411413	-0.688324	0.238327	0.798518	0.502418	1.26912
GCST90027699	ebi-a-GCST90001940	Genus_Paraprevotella	Treg_CD25 on CD39+ activated Treg	MR Egger	10	0.116887	0.448692	0.801054	-0.76255	0.996323	1.12399	0.466476	2.7083
GCST90027699	ebi-a-GCST90001940	Genus_Paraprevotella	Treg_CD25 on CD39+ activated Treg	Weighted median	10	0.0461197	0.113494	0.684477	-0.176329	0.268568	1.0472	0.838342	1.30809
GCST90027699	ebi-a-GCST90001940	Genus_Paraprevotella	Treg_CD25 on CD39+ activated Treg	Inverse variance weighted	10	0.182381	0.0911579	0.0454233	0.0037113	0.36105	1.20007	1.00372	1.43484
GCST90027699	ebi-a-GCST90001940	Genus_Paraprevotella	Treg_CD25 on CD39+ activated Treg	Simple mode	10	0.0254474	0.187864	0.895232	-0.342767	0.393662	1.02577	0.709804	1.4824
GCST90027699	ebi-a-GCST90001940	Genus_Paraprevotella	Treg_CD25 on CD39+ activated Treg	Weighted mode	10	0.0217838	0.141372	0.88094	-0.255306	0.298874	1.02202	0.774679	1.34834
GCST90027708	ebi-a-GCST90001988	Genus_Blautia	Monocyte_HLA DR on CD14+ CD16- monocyte	MR Egger	12	-0.164087	0.534713	0.765238	-1.21212	0.883951	0.848668	0.297564	2.42044
GCST90027708	ebi-a-GCST90001988	Genus_Blautia	Monocyte_HLA DR on CD14+ CD16- monocyte	Weighted median	12	-0.298631	0.13997	0.0328802	-0.572972	-0.0242907	0.741833	0.563847	0.976002
GCST90027708	ebi-a-GCST90001988	Genus_Blautia	Monocyte_HLA DR on CD14+ CD16- monocyte	Inverse variance weighted	12	-0.225099	0.100964	0.0257806	-0.422988	-0.0272098	0.798437	0.655087	0.973157
GCST90027708	ebi-a-GCST90001988	Genus_Blautia	Monocyte_HLA DR on CD14+ CD16- monocyte	Simple mode	12	-0.391231	0.239459	0.130566	-0.86057	0.078109	0.676224	0.422921	1.08124
GCST90027708	ebi-a-GCST90001988	Genus_Blautia	Monocyte_HLA DR on CD14+ CD16- monocyte	Weighted mode	12	-0.411062	0.24412	0.12034	-0.889537	0.0674124	0.662946	0.410846	1.06974
GCST90027708	ebi-a-GCST90001991	Genus_Blautia	Monocyte_HLA DR on CD14+ monocyte	MR Egger	12	-0.24083	0.532913	0.660976	-1.28534	0.80368	0.785975	0.276556	2.23375
GCST90027708	ebi-a-GCST90001991	Genus_Blautia	Monocyte_HLA DR on CD14+ monocyte	Weighted median	12	-0.290358	0.142338	0.0413578	-0.56934	-0.0113763	0.747996	0.565899	0.988688
GCST90027708	ebi-a-GCST90001991	Genus_Blautia	Monocyte_HLA DR on CD14+ monocyte	Inverse variance weighted	12	-0.229922	0.101148	0.0230182	-0.428172	-0.0316726	0.794595	0.651699	0.968824
GCST90027708	ebi-a-GCST90001991	Genus_Blautia	Monocyte_HLA DR on CD14+ monocyte	Simple mode	12	-0.394807	0.259663	0.156606	-0.903748	0.114133	0.67381	0.405049	1.1209
GCST90027708	ebi-a-GCST90001991	Genus_Blautia	Monocyte_HLA DR on CD14+ monocyte	Weighted mode	12	-0.426729	0.276485	0.150995	-0.968639	0.115181	0.65264	0.379599	1.12208
GCST90027708	ebi-a-GCST90002010	Genus_Blautia	Monocyte_HLA DR on monocyte	MR Egger	12	-0.281227	0.530939	0.607894	-1.32187	0.759414	0.754857	0.266637	2.13702
GCST90027708	ebi-a-GCST90002010	Genus_Blautia	Monocyte_HLA DR on monocyte	Weighted median	12	-0.242169	0.146362	0.0980077	-0.529039	0.0447004	0.784923	0.589171	1.04571
GCST90027708	ebi-a-GCST90002010	Genus_Blautia	Monocyte_HLA DR on monocyte	Inverse variance weighted	12	-0.210829	0.10087	0.0366075	-0.408533	-0.0131246	0.809913	0.664624	0.986961
GCST90027708	ebi-a-GCST90002010	Genus_Blautia	Monocyte_HLA DR on monocyte	Simple mode	12	-0.0578816	0.259078	0.827308	-0.565674	0.449911	0.943762	0.567977	1.56817
GCST90027708	ebi-a-GCST90002010	Genus_Blautia	Monocyte_HLA DR on monocyte	Weighted mode	12	-0.42099	0.27678	0.156464	-0.963478	0.121498	0.656397	0.381564	1.12919
GCST90027726	ebi-a-GCST90001988	Genus_Oxalobacter	Monocyte_HLA DR on CD14+ CD16- monocyte	MR Egger	10	0.125736	0.325212	0.709113	-0.511679	0.763151	1.13398	0.599488	2.14502
GCST90027726	ebi-a-GCST90001988	Genus_Oxalobacter	Monocyte_HLA DR on CD14+ CD16- monocyte	Weighted median	10	0.12956	0.0872347	0.137493	-0.0414199	0.30054	1.13833	0.959426	1.35059
GCST90027726	ebi-a-GCST90001988	Genus_Oxalobacter	Monocyte_HLA DR on CD14+ CD16- monocyte	Inverse variance weighted	10	0.127125	0.0646559	0.0492776	0.000399704	0.253851	1.13556	1.0004	1.28898
GCST90027726	ebi-a-GCST90001988	Genus_Oxalobacter	Monocyte_HLA DR on CD14+ CD16- monocyte	Simple mode	10	0.152782	0.132209	0.277598	-0.106348	0.411911	1.16507	0.899112	1.5097
GCST90027726	ebi-a-GCST90001988	Genus_Oxalobacter	Monocyte_HLA DR on CD14+ CD16- monocyte	Weighted mode	10	0.148259	0.122235	0.256042	-0.0913223	0.387841	1.15981	0.912724	1.4738

## Sheet: Supplementary Table S5
All the important pleiotropic results
id.exposure	id.outcome	outcome	exposure	egger_intercept	se	pval
GCST90027462		HSP	COBALSYN.PWY..adenosylcobalamin.salvage.from.cobinamide.I	0.0389884	0.142797	0.798344
GCST90027478		HSP	GLYCOCAT.PWY..glycogen.degradation.I..bacterial.	-0.0309459	0.115407	0.805968
GCST90027530		HSP	ILEUSYN.PWY..L.isoleucine.biosynthesis.I..from.threonine.	-0.123301	0.141579	0.475634
GCST90027554		HSP	PANTOSYN.PWY..pantothenate.and.coenzyme.A.biosynthesis.I	-0.0308276	0.109483	0.796576
GCST90027569		HSP	PWY.6284..superpathway.of.unsaturated.fatty.acids.biosynthesis..E..coli.	0.123937	0.0898753	0.226393
GCST90027587		HSP	PWY.7315..dTDP.N.acetylthomosamine.biosynthesis	-0.0476786	0.106892	0.685793
GCST90027599		HSP	k_Bacteria.p_Actinobacteria.c_Actinobacteria.o_Coriobacteriales.f_Coriobacteriaceae	0.111833	0.110856	0.359365
GCST90027608		HSP	k_Bacteria.p_Proteobacteria.c_Betaproteobacteria.o_Burkholderiales.f_Oxalobacteraceae	-0.0275753	0.258381	0.924749
GCST90027616		HSP	k_Bacteria.p_Proteobacteria.c_Gammaproteobacteria.o_Enterobacteriales.f_Enterobacteriaceae	-0.0289649	0.0962431	0.783101
GCST90027617		HSP	k_Bacteria.p_Bacteroidetes.c_Bacteroidia.o_Bacteroidales.f_Prevotellaceae.g_Paraprevotella	0.155709	0.0988878	0.166414
GCST90027619		HSP	k_Bacteria.p_Firmicutes.c_Clostridia.o_Clostridiales.f_Lachnospiraceae.g_Blautia	-0.0935634	0.16504	0.588483
GCST90027735		HSP	k_Bacteria.p_Firmicutes.c_Clostridia.o_Clostridiales.f_Ruminococcaceae.g_Faecalibacterium	0.0550797	0.12799	0.708881
GCST90027768		HSP	k_Bacteria.p_Firmicutes.c_Clostridia.o_Clostridiales.f_Ruminococcaceae.g_Ruminococcaceae_noname	-0.0292743	0.26822	0.91998
GCST90027776		HSP	k_Bacteria.p_Proteobacteria.c_Betaproteobacteria.o_Burkholderiales.f_Oxalobacteraceae.g_Oxalobacter	-0.0275211	0.258838	0.925028
GCST90027825		HSP	k_Bacteria.p_Actinobacteria.c_Actinobacteria.o_Coriobacteriales	0.111926	0.110876	0.359075
GCST90027745		HSP	k_Bacteria.p_Proteobacteria.c_Gammaproteobacteria.o_Enterobacteriales	-0.0290243	0.0962672	0.782726
GCST90027798		HSP	k_Bacteria.p_Firmicutes.c_Clostridia.o_Clostridiales.f_Ruminococcaceae.g_Ruminococcaceae_noname.s_Ruminococcaceae_bacterium_D16	-0.0201321	0.261404	0.94346
GCST90027807		HSP	k_Bacteria.p_Firmicutes.c_Negativicutes.o_Selenomonadales.f_Veillonellaceae.g_Dialister.s_Dialister_invisus	0.1875	0.139391	0.271225
GCST90027810		HSP	k_Bacteria.p_Proteobacteria.c_Betaproteobacteria.o_Burkholderiales.f_Oxalobacteraceae.g_Oxalobacter.s_Oxalobacter_formigenes	-0.0272908	0.258368	0.925517
GCST90027822		HSP	k_Bacteria.p_Bacteroidetes.c_Bacteroidia.o_Bacteroidales.f_Bacteroidaceae.g_Bacteroides.s_Bacteroides_clarus	-0.0495911	0.18605	0.802994
ebi-a-GCST90001427		HSP	IgD- CD38- %lymphocyte	0.0231257	0.0262097	0.389901
ebi-a-GCST90001496		HSP	CD39+ secreting Treg %secreting Treg	-0.0201949	0.0268714	0.465718
ebi-a-GCST90001497		HSP	CD39+ secreting Treg %CD4 Treg	-0.0370021	0.0318753	0.27557
ebi-a-GCST90001799		HSP	CD27 on T cell	0.0304641	0.0340932	0.390691
ebi-a-GCST90001931		HSP	CD127 on CD4+	-0.0514184	0.0565092	0.397947
ebi-a-GCST90001940		HSP	CD25 on CD39+ activated Treg	-0.0113625	0.0295624	0.713967
ebi-a-GCST90001988		HSP	HLA DR on CD14+ CD16- monocyte	-0.117392	0.0699282	0.115371
ebi-a-GCST90001991		HSP	HLA DR on CD14+ monocyte	-0.11313	0.0662073	0.111252
ebi-a-GCST90002010		HSP	HLA DR on monocyte	-0.0550938	0.0795313	0.504247
GCST90027505	ebi-a-GCST90001931	Treg（CD127 on CD4+）	pantothenate and coenzyme A biosynthesis I	-0.00219005	0.0753769	0.97946
GCST90027699	ebi-a-GCST90001940	Treg（CD25 on CD39+ activated Treg）	Genus_Paraprevotella	0.0088303	0.0590779	0.884883
GCST90027708	ebi-a-GCST90001988	Monocyte（HLA DR on CD14+ CD16- monocyte）	Genus_Blautia	-0.00586968	0.0504707	0.909718
GCST90027708	ebi-a-GCST90001991	Monocyte（HLA DR on CD14+ monocyte）	Genus_Blautia	0.00104941	0.0503009	0.983766
GCST90027708	ebi-a-GCST90002010	Monocyte（HLA DR on monocyte）	Genus_Blautia	0.00677296	0.0501169	0.89518
GCST90027726	ebi-a-GCST90001988	Monocyte（HLA DR on CD14+ CD16- monocyte）	Genus_Oxalobacter	0.000224245	0.0512949	0.996619
